# Supplementary material for: (E)-3-Anilino-2-benzoyl-3-(methyl­sulfan­yl)acrylonitrile
Source: Acta Crystallogr Sect E Struct Rep Online. 2012 Mar 31;68(Pt 4):o1271. doi: 10.1107/S1600536812013475 (PMC3344195; doi:10.1107/S1600536812013475)
Supplement: Supplementary file 1 [file e-68-o1271-sup1.cif]

##############################################################################
#                                                                            #
# This CIF contains the data in a paper accepted for publication in          #
# Acta Crystallographica Section E. It conforms to the requirements of       #
# Notes for Authors for Acta Crystallographica Section E, and has been       #
# peer reviewed under the auspices of the IUCr Commission on Journals.       #
#                                                                            #
# Full details of the Crystallographic Information File format               #
# are given in the paper "The Crystallographic Information File (CIF):       #
# a New Standard Archive File for Crystallography" by S. R. Hall, F. H.      #
# Allen and I. D. Brown [Acta Cryst. (1991), A47, 655-685].                  #
#                                                                            #
# The current version of the core CIF dictionary is obtainable from          #
# ftp://ftp.iucr.org/pub/cif_core.dic.                                       #
#                                                                            #
# Software is freely available for graphical display of the structure(s)     #
# in this CIF. For information consult the CIF software page                 #
# http://www.iucr.org/resources/cif/software.                                #
#                                                                            #
# This file may be used for bona fide research purposes within the           #
# scientific community so long as proper attribution is given to the journal # 
# article from which it was obtained.                                        #
#                                                                            #
##############################################################################
data_global
_audit_creation_method     'form.cif (version 2.0)'
_journal_data_validation_number     ?
_journal_date_recd_electronic     2012-03-27
_journal_date_accepted     2012-03-28
_journal_name_full     'Acta Crystallographica, Section E'
_journal_year     2012
_journal_volume     68
_journal_issue      4
_journal_page_first     o1271
_journal_page_last     o1271
_journal_paper_category     QO
_journal_paper_doi     10.1107/S1600536812013475
_journal_coeditor_code     IS5105
_publ_contact_author_name     'Prof. Fun Hoong-Kun'
_publ_contact_author_address
;
      X-ray Crystallography Unit
      School of Physics
      Universiti Sains Malaysia
      11800 USM, Penang
      MALAYSIA
;
_publ_contact_author_email     'hkfun@usm.my'
_publ_contact_author_fax     '6 04 6579150'
_publ_contact_author_phone     '6 04 6533652'
_publ_section_title
;
(<i>E</i>)-3-Anilino-2-benzoyl-3-(methylsulfanyl)acrylonitrile
;
loop_
    _publ_author_name
    _publ_author_footnote
    _publ_author_address
    'Hatem A. Abdel-Aziz' ?
;     Department of Pharmaceutical Chemistry
      College of Pharmacy
      King Saud University
      PO Box 2457
      Riyadh 11451
      Saudi Arabia
;
    'Hazem A. Ghabbour' ?
;     Department of Pharmaceutical Chemistry
      College of Pharmacy
      King Saud University
      PO Box 2457
      Riyadh 11451
      Saudi Arabia
;
    'Suchada Chantrapromma'
;
      Thomson Reuters ResearcherID: A-5085-2009.
;
;     Crystal Materials Research Unit
      Department of Chemistry
      Faculty of Science
      Prince of Songkla University
      Hat-Yai, Songkhla 90112
      Thailand
;
    'Hoong-Kun Fun'
;
      College of Pharmacy (Visiting Professor), King Saud University,
      PO Box 2457, Riyadh 11451, Saudi Arabia.
      Thomson Reuters ResearcherID: A-3561-2009.
;
;     X-ray Crystallography Unit
      School of Physics
      Universiti Sains Malaysia
      11800 USM, Penang
      Malaysia
;
_iucr_refine_instructions_details
;
TITL h26_0m in P2(1)/c
CELL 1.54178   8.7522  10.8464  16.1156  90.000 103.968  90.000
ZERR    4.00   0.0002   0.0003   0.0004   0.000   0.002   0.000
LATT  1
SYMM -X, 0.5+Y, 0.5-Z
SFAC C H N O S
UNIT 68 56 8 4 4
TEMP 23.000
SIZE 0.345 0.52 0.58
L.S. 10
BOND $H
ACTA
OMIT -4 135
CONF
FMAP 2
PLAN 20
WGHT    0.063300    0.342900
EXTI    0.010021
FVAR       0.30235   0.44744
S1    5    0.267132    0.355574    0.120960    11.00000    0.04623    0.05780 =
         0.05789   -0.01599    0.01425   -0.00653
O1    4    0.765747    0.352925    0.072921    11.00000    0.05975    0.05562 =
         0.09422   -0.02891    0.03284   -0.00627
N1    3    0.484939    0.259366    0.054847    11.00000    0.05387    0.04343 =
         0.06491   -0.01630    0.02349   -0.00927
N2    3    0.475177    0.659918    0.169081    11.00000    0.05344    0.03811 =
         0.10091   -0.01080    0.02000   -0.00107
C1    1    0.845412    0.535040    0.149534    11.00000    0.03998    0.03783 =
         0.05018    0.00084    0.01045    0.00554
C2    1    0.947685    0.571247    0.100250    11.00000    0.04807    0.05360 =
         0.05636   -0.00011    0.01637    0.00449
AFIX  43
H2A   2    0.936977    0.537528    0.046089    11.00000   -1.20000
AFIX   0
C3    1    1.065220    0.656712    0.130536    11.00000    0.04784    0.05682 =
         0.08744    0.00816    0.02240   -0.00159
AFIX  43
H3A   2    1.131677    0.681312    0.096477    11.00000   -1.20000
AFIX   0
C4    1    1.083386    0.705021    0.210941    11.00000    0.04550    0.04857 =
         0.09562   -0.00579    0.00715   -0.00290
AFIX  43
H4A   2    1.162764    0.762067    0.231643    11.00000   -1.20000
AFIX   0
C5    1    0.984071    0.669110    0.261153    11.00000    0.05376    0.05619 =
         0.06381   -0.01408   -0.00065    0.00834
AFIX  43
H5A   2    0.997686    0.701569    0.315867    11.00000   -1.20000
AFIX   0
C6    1    0.864019    0.585039    0.230892    11.00000    0.04837    0.05166 =
         0.05157   -0.00114    0.01109    0.00476
AFIX  43
H6A   2    0.796433    0.562259    0.264769    11.00000   -1.20000
AFIX   0
C7    1    0.724990    0.439459    0.113125    11.00000    0.04947    0.03999 =
         0.05280   -0.00315    0.01402    0.00056
C8    1    0.566344    0.450135    0.124325    11.00000    0.04485    0.03575 =
         0.05132   -0.00478    0.01228   -0.00143
C9    1    0.454466    0.354975    0.099588    11.00000    0.04735    0.03843 =
         0.04475   -0.00164    0.00937    0.00009
C10   1    0.515810    0.565931    0.150385    11.00000    0.04223    0.03790 =
         0.06022   -0.00257    0.01150   -0.00421
C11   1    0.300785    0.409430    0.229407    11.00000    0.06981    0.04842 =
         0.05204   -0.00351    0.02073   -0.00239
AFIX 137
H11A  2    0.212008    0.388714    0.251902    11.00000   -1.50000
H11B  2    0.314577    0.497274    0.230675    11.00000   -1.50000
H11C  2    0.393735    0.371053    0.263538    11.00000   -1.50000
AFIX   0
C12   1    0.387022    0.151458    0.034070    11.00000    0.04825    0.03606 =
         0.05203   -0.00879    0.01699   -0.00149
C13   1    0.407845    0.055119    0.090405    11.00000    0.07206    0.05610 =
         0.05658    0.00467    0.00139   -0.00327
AFIX  43
H13A  2    0.483768    0.059527    0.141835    11.00000   -1.20000
AFIX   0
C14   1    0.314863   -0.049082    0.070189    11.00000    0.08568    0.04523 =
         0.07809    0.01492    0.02002   -0.00340
AFIX  43
H14A  2    0.328120   -0.114840    0.108295    11.00000   -1.20000
AFIX   0
C15   1    0.203640   -0.055673   -0.005573    11.00000    0.06836    0.04267 =
         0.08027   -0.01196    0.02599   -0.01324
AFIX  43
H15A  2    0.141088   -0.125632   -0.018913    11.00000   -1.20000
AFIX   0
C16   1    0.184595    0.041315   -0.061895    11.00000    0.07131    0.06116 =
         0.06380   -0.00817    0.00145   -0.01442
AFIX  43
H16A  2    0.108700    0.036929   -0.113336    11.00000   -1.20000
AFIX   0
C17   1    0.277521    0.145474   -0.042632    11.00000    0.06892    0.04431 =
         0.05756    0.00303    0.00894   -0.00519
AFIX  43
H17A  2    0.265877    0.210585   -0.081201    11.00000   -1.20000
AFIX   0
H1N1  2    0.578172    0.264618    0.039005    11.00000    0.08267
HKLF 4
REM  h26_0m in P2(1)/c
REM R1 =  0.0388 for   2403 Fo > 4sig(Fo)  and  0.0412 for all   2603 data
REM    197 parameters refined using      0 restraints
END
WGHT      0.0633      0.3429
REM Highest difference peak  0.227,  deepest hole -0.226,  1-sigma level  0.042
Q1    1   0.7098  0.3994  0.0384  11.00000  0.05    0.23
Q2    1   0.3192  0.3403  0.2671  11.00000  0.05    0.17
Q3    1   0.3625  0.1123 -0.0234  11.00000  0.05    0.17
Q4    1   0.4955  0.4248  0.0924  11.00000  0.05    0.17
Q5    1   0.2801  0.1659  0.0039  11.00000  0.05    0.17
Q6    1   0.5292  0.3981  0.1268  11.00000  0.05    0.16
Q7    1   0.2935  0.3790  0.1816  11.00000  0.05    0.15
Q8    1   0.3083  0.4066  0.0822  11.00000  0.05    0.15
Q9    1   0.1674  0.3473  0.0781  11.00000  0.05    0.15
Q10   1   0.8288  0.5795  0.1760  11.00000  0.05    0.15
Q11   1   1.2170  0.7221  0.2623  11.00000  0.05    0.14
Q12   1   0.2513 -0.0128 -0.0420  11.00000  0.05    0.14
Q13   1   0.4422  0.3175  0.0442  11.00000  0.05    0.14
Q14   1   0.3839 -0.0042  0.0696  11.00000  0.05    0.13
Q15   1   0.0422  0.0644 -0.0918  11.00000  0.05    0.12
Q16   1   0.4340  0.0965  0.1603  11.00000  0.05    0.12
Q17   1   0.6147  0.4591  0.1006  11.00000  0.05    0.12
Q18   1   0.5094  0.2818  0.0983  11.00000  0.05    0.12
Q19   1   0.3614  0.3164  0.1504  11.00000  0.05    0.12
Q20   1   0.4228  0.4222  0.2448  11.00000  0.05    0.11
;
data_I
_audit_creation_method     SHELXL-97
_chemical_name_systematic
;
(<i>E</i>)-3-Anilino-2-benzoyl-3-(methylsulfanyl)acrylonitrile
;
_chemical_name_common
;
;
_chemical_formula_moiety     'C17 H14 N2 O S'
_chemical_formula_sum     'C17 H14 N2 O S'
_chemical_formula_iupac     'C17 H14 N2 O S'
_chemical_formula_weight     294.37
_chemical_melting_point_gt     ?
_chemical_melting_point_lt     ?
_symmetry_cell_setting     monoclinic
_symmetry_space_group_name_H-M     'P 21/c'
_symmetry_space_group_name_Hall     '-P 2ybc'
loop_
    _symmetry_equiv_pos_as_xyz
    'x, y, z'
    '-x, y+1/2, -z+1/2'
    '-x, -y, -z'
    'x, -y-1/2, z-1/2'
_cell_length_a     8.7522(2)
_cell_length_b     10.8464(3)
_cell_length_c     16.1156(4)
_cell_angle_alpha     90.00
_cell_angle_beta     103.968(2)
_cell_angle_gamma     90.00
_cell_volume     1484.62(7)
_cell_formula_units_Z     4
_cell_measurement_reflns_used     2603
_cell_measurement_theta_min     4.96
_cell_measurement_theta_max     67.50
_cell_measurement_temperature     296(2)
_exptl_crystal_description     Block
_exptl_crystal_colour     Colorless
_exptl_crystal_size_max     0.58
_exptl_crystal_size_mid     0.52
_exptl_crystal_size_min     0.34
_exptl_crystal_density_diffrn     1.317
_exptl_crystal_density_meas     ?
_exptl_crystal_density_method     'not measured'
_exptl_crystal_F_000     616
_exptl_absorpt_coefficient_mu     1.928
_exptl_absorpt_correction_type     multi-scan
_exptl_absorpt_process_details     '(SADABS; Bruker, 2009)'
_exptl_absorpt_correction_T_min     0.4009
_exptl_absorpt_correction_T_max     0.5559
_exptl_special_details     ?
_diffrn_ambient_temperature     296(2)
_diffrn_radiation_type     CuK\a
_diffrn_radiation_wavelength     1.54178
_diffrn_radiation_source     'fine-focus sealed tube'
_diffrn_radiation_monochromator     graphite
_diffrn_measurement_device_type
;
Bruker SMART APEXII CCD area-detector
;
_diffrn_measurement_method     '\f and \w scans'
_diffrn_detector_area_resol_mean     .
_diffrn_reflns_number     9777
_diffrn_reflns_av_R_equivalents     0.0235
_diffrn_reflns_av_sigmaI/netI     0.0270
_diffrn_reflns_theta_min     4.96
_diffrn_reflns_theta_max     67.50
_diffrn_reflns_theta_full     67.50
_diffrn_measured_fraction_theta_max     0.971
_diffrn_measured_fraction_theta_full     0.971
_diffrn_reflns_limit_h_min     -8
_diffrn_reflns_limit_h_max     10
_diffrn_reflns_limit_k_min     -12
_diffrn_reflns_limit_k_max     12
_diffrn_reflns_limit_l_min     -19
_diffrn_reflns_limit_l_max     19
_diffrn_standards_number     0
_diffrn_standards_interval_count     .
_diffrn_standards_interval_time     .
_diffrn_standards_decay_%     ?
_refine_special_details
;
 Refinement of F^2^ against ALL reflections.  The weighted R-factor wR and
 goodness of fit S are based on F^2^, conventional R-factors R are based
 on F, with F set to zero for negative F^2^. The threshold expression of
 F^2^ > 2sigma(F^2^) is used only for calculating R-factors(gt) etc. and is
 not relevant to the choice of reflections for refinement.  R-factors based
 on F^2^ are statistically about twice as large as those based on F, and R-
 factors based on ALL data will be even larger.
;
_reflns_number_total     2603
_reflns_number_gt     2403
_reflns_threshold_expression     I>2\s(I)
_refine_ls_structure_factor_coef     Fsqd
_refine_ls_matrix_type     full
_refine_ls_R_factor_all     0.0412
_refine_ls_R_factor_gt     0.0388
_refine_ls_wR_factor_gt     0.1064
_refine_ls_wR_factor_ref     0.1087
_refine_ls_goodness_of_fit_ref     1.035
_refine_ls_restrained_S_all     1.035
_refine_ls_number_reflns     2603
_refine_ls_number_parameters     197
_refine_ls_number_restraints     0
_refine_ls_hydrogen_treatment     mixed
_refine_ls_weighting_scheme     calc
_refine_ls_weighting_details
         'calc w=1/[\s^2^(Fo^2^)+(0.0633P)^2^+0.3429P] where P=(Fo^2^+2Fc^2^)/3'
_atom_sites_solution_hydrogens     geom
_atom_sites_solution_primary     direct
_atom_sites_solution_secondary     difmap
_refine_ls_shift/su_max     0.001
_refine_ls_shift/su_mean     0.001
_refine_diff_density_max     0.227
_refine_diff_density_min     -0.226
_refine_ls_extinction_method     'SHELXTL (Sheldrick, 2008)'
_refine_ls_extinction_coef     0.0100(8)
_refine_ls_extinction_expression
                                  'Fc^*^=kFc[1+0.001xFc^2^\l^3^/sin(2\q)]^-1/4^'
loop_
    _atom_type_symbol
    _atom_type_description
    _atom_type_scat_dispersion_real
    _atom_type_scat_dispersion_imag
    _atom_type_scat_source
    'C' 'C' 0.0181 0.0091
                         'International Tables Vol C Tables 4.2.6.8 and 6.1.1.4'
    'H' 'H' 0.0000 0.0000
                         'International Tables Vol C Tables 4.2.6.8 and 6.1.1.4'
    'N' 'N' 0.0311 0.0180
                         'International Tables Vol C Tables 4.2.6.8 and 6.1.1.4'
    'O' 'O' 0.0492 0.0322
                         'International Tables Vol C Tables 4.2.6.8 and 6.1.1.4'
    'S' 'S' 0.3331 0.5567
                         'International Tables Vol C Tables 4.2.6.8 and 6.1.1.4'
_computing_data_collection     'APEX2 (Bruker, 2009)'
_computing_cell_refinement     'SAINT (Bruker, 2009)'
_computing_data_reduction     'SAINT (Bruker, 2009)'
_computing_structure_solution     'SHELXTL (Sheldrick, 2008)'
_computing_structure_refinement     'SHELXTL (Sheldrick, 2008)'
_computing_molecular_graphics     'SHELXTL (Sheldrick, 2008)'
_computing_publication_material
                             'SHELXTL (Sheldrick, 2008) and PLATON (Spek, 2009)'
loop_
    _atom_site_type_symbol
    _atom_site_label
    _atom_site_fract_x
    _atom_site_fract_y
    _atom_site_fract_z
    _atom_site_U_iso_or_equiv
    _atom_site_adp_type
    _atom_site_calc_flag
    _atom_site_refinement_flags
    _atom_site_occupancy
    _atom_site_symmetry_multiplicity
    _atom_site_disorder_assembly
    _atom_site_disorder_group
    S S1 0.26713(5) 0.35557(4) 0.12096(3) 0.05369(19) Uani d . 1 1 . .
    O O1 0.76575(17) 0.35293(12) 0.07292(10) 0.0674(4) Uani d . 1 1 . .
    N N1 0.48494(19) 0.25937(13) 0.05485(10) 0.0525(4) Uani d . 1 1 . .
    N N2 0.4752(2) 0.65992(13) 0.16908(13) 0.0639(4) Uani d . 1 1 . .
    C C1 0.84541(18) 0.53504(14) 0.14953(10) 0.0427(4) Uani d . 1 1 . .
    C C2 0.9477(2) 0.57125(16) 0.10025(11) 0.0520(4) Uani d . 1 1 . .
    H H2A 0.9370 0.5375 0.0461 0.062 Uiso calc R 1 1 . .
    C C3 1.0652(2) 0.65671(18) 0.13054(15) 0.0630(5) Uani d . 1 1 . .
    H H3A 1.1317 0.6813 0.0965 0.076 Uiso calc R 1 1 . .
    C C4 1.0834(2) 0.70502(17) 0.21094(15) 0.0649(5) Uani d . 1 1 . .
    H H4A 1.1628 0.7621 0.2316 0.078 Uiso calc R 1 1 . .
    C C5 0.9841(2) 0.66911(18) 0.26115(13) 0.0605(5) Uani d . 1 1 . .
    H H5A 0.9977 0.7016 0.3159 0.073 Uiso calc R 1 1 . .
    C C6 0.8640(2) 0.58504(16) 0.23089(11) 0.0507(4) Uani d . 1 1 . .
    H H6A 0.7964 0.5623 0.2648 0.061 Uiso calc R 1 1 . .
    C C7 0.7250(2) 0.43946(15) 0.11312(10) 0.0471(4) Uani d . 1 1 . .
    C C8 0.56634(19) 0.45013(14) 0.12432(10) 0.0439(4) Uani d . 1 1 . .
    C C9 0.4545(2) 0.35497(13) 0.09959(10) 0.0438(4) Uani d . 1 1 . .
    C C10 0.51581(19) 0.56593(14) 0.15039(11) 0.0469(4) Uani d . 1 1 . .
    C C11 0.3008(2) 0.40943(17) 0.22941(11) 0.0557(4) Uani d . 1 1 . .
    H H11A 0.2120 0.3887 0.2519 0.084 Uiso calc R 1 1 . .
    H H11B 0.3146 0.4973 0.2307 0.084 Uiso calc R 1 1 . .
    H H11C 0.3937 0.3711 0.2635 0.084 Uiso calc R 1 1 . .
    C C12 0.3870(2) 0.15146(13) 0.03407(11) 0.0446(4) Uani d . 1 1 . .
    C C13 0.4078(3) 0.05512(18) 0.09040(12) 0.0640(5) Uani d . 1 1 . .
    H H13A 0.4838 0.0595 0.1418 0.077 Uiso calc R 1 1 . .
    C C14 0.3149(3) -0.04908(18) 0.07019(14) 0.0696(6) Uani d . 1 1 . .
    H H14A 0.3281 -0.1148 0.1083 0.084 Uiso calc R 1 1 . .
    C C15 0.2036(3) -0.05567(17) -0.00557(13) 0.0624(5) Uani d . 1 1 . .
    H H15A 0.1411 -0.1256 -0.0189 0.075 Uiso calc R 1 1 . .
    C C16 0.1846(3) 0.04131(19) -0.06189(13) 0.0680(5) Uani d . 1 1 . .
    H H16A 0.1087 0.0369 -0.1133 0.082 Uiso calc R 1 1 . .
    C C17 0.2775(3) 0.14547(16) -0.04263(12) 0.0580(5) Uani d . 1 1 . .
    H H17A 0.2659 0.2106 -0.0812 0.070 Uiso calc R 1 1 . .
    H H1N1 0.578(3) 0.265(2) 0.0390(16) 0.083(8) Uiso d . 1 1 . .
loop_
    _atom_site_aniso_label
    _atom_site_aniso_U_11
    _atom_site_aniso_U_22
    _atom_site_aniso_U_33
    _atom_site_aniso_U_12
    _atom_site_aniso_U_13
    _atom_site_aniso_U_23
    S1 0.0462(3) 0.0578(3) 0.0579(3) -0.00653(16) 0.01425(19) -0.01599(17)
    O1 0.0598(8) 0.0556(8) 0.0942(10) -0.0063(6) 0.0328(7) -0.0289(7)
    N1 0.0539(9) 0.0434(7) 0.0649(9) -0.0093(6) 0.0235(7) -0.0163(6)
    N2 0.0534(9) 0.0381(8) 0.1009(13) -0.0011(6) 0.0200(8) -0.0108(7)
    C1 0.0400(8) 0.0378(7) 0.0502(8) 0.0055(6) 0.0105(6) 0.0008(6)
    C2 0.0481(9) 0.0536(9) 0.0564(9) 0.0045(7) 0.0164(7) -0.0001(7)
    C3 0.0478(10) 0.0568(11) 0.0874(14) -0.0016(8) 0.0224(9) 0.0082(9)
    C4 0.0455(9) 0.0486(10) 0.0956(14) -0.0029(7) 0.0071(9) -0.0058(9)
    C5 0.0538(10) 0.0562(10) 0.0638(11) 0.0083(8) -0.0007(8) -0.0141(8)
    C6 0.0484(9) 0.0517(9) 0.0516(9) 0.0048(7) 0.0111(7) -0.0011(7)
    C7 0.0495(9) 0.0400(8) 0.0528(9) 0.0006(7) 0.0140(7) -0.0032(6)
    C8 0.0449(8) 0.0358(7) 0.0513(8) -0.0014(6) 0.0123(7) -0.0048(6)
    C9 0.0474(9) 0.0384(8) 0.0448(8) 0.0001(6) 0.0094(6) -0.0016(6)
    C10 0.0422(8) 0.0379(8) 0.0602(9) -0.0042(6) 0.0115(7) -0.0026(7)
    C11 0.0698(11) 0.0484(9) 0.0520(9) -0.0024(8) 0.0207(8) -0.0035(7)
    C12 0.0482(9) 0.0361(8) 0.0520(9) -0.0015(6) 0.0170(7) -0.0088(6)
    C13 0.0721(12) 0.0561(10) 0.0566(10) -0.0033(9) 0.0014(9) 0.0047(8)
    C14 0.0857(14) 0.0452(10) 0.0781(13) -0.0034(9) 0.0200(11) 0.0149(9)
    C15 0.0684(12) 0.0427(9) 0.0803(13) -0.0132(8) 0.0260(10) -0.0120(8)
    C16 0.0713(12) 0.0612(11) 0.0638(11) -0.0144(9) 0.0015(9) -0.0082(9)
    C17 0.0689(12) 0.0443(9) 0.0576(10) -0.0052(8) 0.0089(9) 0.0030(7)
_geom_special_details
;
 All esds (except the esd in the dihedral angle between two l.s. planes)
 are estimated using the full covariance matrix.  The cell esds are taken
 into account individually in the estimation of esds in distances, angles
 and torsion angles; correlations between esds in cell parameters are only
 used when they are defined by crystal symmetry.  An approximate (isotropic)
 treatment of cell esds is used for estimating esds involving l.s. planes.
;
loop_
    _geom_bond_atom_site_label_1
    _geom_bond_atom_site_label_2
    _geom_bond_site_symmetry_2
    _geom_bond_distance
    _geom_bond_publ_flag
    S1 C9 . 1.7549(17) ?
    S1 C11 . 1.7983(17) ?
    O1 C7 . 1.241(2) ?
    N1 C9 . 1.326(2) ?
    N1 C12 . 1.441(2) ?
    N1 H1N1 . 0.91(3) ?
    N2 C10 . 1.144(2) ?
    C1 C2 . 1.389(2) ?
    C1 C6 . 1.392(2) ?
    C1 C7 . 1.494(2) ?
    C2 C3 . 1.383(3) ?
    C2 H2A . 0.9300 ?
    C3 C4 . 1.371(3) ?
    C3 H3A . 0.9300 ?
    C4 C5 . 1.379(3) ?
    C4 H4A . 0.9300 ?
    C5 C6 . 1.388(3) ?
    C5 H5A . 0.9300 ?
    C6 H6A . 0.9300 ?
    C7 C8 . 1.447(2) ?
    C8 C9 . 1.412(2) ?
    C8 C10 . 1.428(2) ?
    C11 H11A . 0.9600 ?
    C11 H11B . 0.9600 ?
    C11 H11C . 0.9600 ?
    C12 C13 . 1.367(3) ?
    C12 C17 . 1.371(3) ?
    C13 C14 . 1.385(3) ?
    C13 H13A . 0.9300 ?
    C14 C15 . 1.367(3) ?
    C14 H14A . 0.9300 ?
    C15 C16 . 1.373(3) ?
    C15 H15A . 0.9300 ?
    C16 C17 . 1.383(3) ?
    C16 H16A . 0.9300 ?
    C17 H17A . 0.9300 ?
loop_
    _geom_angle_atom_site_label_1
    _geom_angle_atom_site_label_2
    _geom_angle_atom_site_label_3
    _geom_angle_site_symmetry_1
    _geom_angle_site_symmetry_3
    _geom_angle
    _geom_angle_publ_flag
    C9 S1 C11 . . 104.50(9) ?
    C9 N1 C12 . . 125.09(15) ?
    C9 N1 H1N1 . . 114.4(17) ?
    C12 N1 H1N1 . . 120.4(17) ?
    C2 C1 C6 . . 118.92(15) ?
    C2 C1 C7 . . 117.55(14) ?
    C6 C1 C7 . . 123.47(15) ?
    C3 C2 C1 . . 120.98(17) ?
    C3 C2 H2A . . 119.5 ?
    C1 C2 H2A . . 119.5 ?
    C4 C3 C2 . . 119.76(19) ?
    C4 C3 H3A . . 120.1 ?
    C2 C3 H3A . . 120.1 ?
    C3 C4 C5 . . 120.06(17) ?
    C3 C4 H4A . . 120.0 ?
    C5 C4 H4A . . 120.0 ?
    C4 C5 C6 . . 120.69(18) ?
    C4 C5 H5A . . 119.7 ?
    C6 C5 H5A . . 119.7 ?
    C5 C6 C1 . . 119.58(17) ?
    C5 C6 H6A . . 120.2 ?
    C1 C6 H6A . . 120.2 ?
    O1 C7 C8 . . 122.07(15) ?
    O1 C7 C1 . . 117.75(15) ?
    C8 C7 C1 . . 120.17(13) ?
    C9 C8 C10 . . 118.88(15) ?
    C9 C8 C7 . . 121.80(14) ?
    C10 C8 C7 . . 118.79(14) ?
    N1 C9 C8 . . 120.54(16) ?
    N1 C9 S1 . . 115.44(13) ?
    C8 C9 S1 . . 123.98(12) ?
    N2 C10 C8 . . 178.1(2) ?
    S1 C11 H11A . . 109.5 ?
    S1 C11 H11B . . 109.5 ?
    H11A C11 H11B . . 109.5 ?
    S1 C11 H11C . . 109.5 ?
    H11A C11 H11C . . 109.5 ?
    H11B C11 H11C . . 109.5 ?
    C13 C12 C17 . . 120.98(16) ?
    C13 C12 N1 . . 119.33(16) ?
    C17 C12 N1 . . 119.67(15) ?
    C12 C13 C14 . . 119.40(18) ?
    C12 C13 H13A . . 120.3 ?
    C14 C13 H13A . . 120.3 ?
    C15 C14 C13 . . 120.27(18) ?
    C15 C14 H14A . . 119.9 ?
    C13 C14 H14A . . 119.9 ?
    C14 C15 C16 . . 119.79(17) ?
    C14 C15 H15A . . 120.1 ?
    C16 C15 H15A . . 120.1 ?
    C15 C16 C17 . . 120.44(18) ?
    C15 C16 H16A . . 119.8 ?
    C17 C16 H16A . . 119.8 ?
    C12 C17 C16 . . 119.11(17) ?
    C12 C17 H17A . . 120.4 ?
    C16 C17 H17A . . 120.4 ?
loop_
    _geom_torsion_atom_site_label_1
    _geom_torsion_atom_site_label_2
    _geom_torsion_atom_site_label_3
    _geom_torsion_atom_site_label_4
    _geom_torsion_site_symmetry_1
    _geom_torsion_site_symmetry_2
    _geom_torsion_site_symmetry_3
    _geom_torsion_site_symmetry_4
    _geom_torsion
    _geom_torsion_publ_flag
    C6 C1 C2 C3 . . . . -0.8(2) ?
    C7 C1 C2 C3 . . . . -178.16(16) ?
    C1 C2 C3 C4 . . . . 1.2(3) ?
    C2 C3 C4 C5 . . . . -0.5(3) ?
    C3 C4 C5 C6 . . . . -0.7(3) ?
    C4 C5 C6 C1 . . . . 1.0(3) ?
    C2 C1 C6 C5 . . . . -0.3(2) ?
    C7 C1 C6 C5 . . . . 176.88(15) ?
    C2 C1 C7 O1 . . . . 39.4(2) ?
    C6 C1 C7 O1 . . . . -137.81(18) ?
    C2 C1 C7 C8 . . . . -139.89(16) ?
    C6 C1 C7 C8 . . . . 42.9(2) ?
    O1 C7 C8 C9 . . . . 8.1(3) ?
    C1 C7 C8 C9 . . . . -172.59(14) ?
    O1 C7 C8 C10 . . . . -163.40(17) ?
    C1 C7 C8 C10 . . . . 15.9(2) ?
    C12 N1 C9 C8 . . . . 173.11(16) ?
    C12 N1 C9 S1 . . . . -9.1(2) ?
    C10 C8 C9 N1 . . . . 162.52(16) ?
    C7 C8 C9 N1 . . . . -9.0(2) ?
    C10 C8 C9 S1 . . . . -15.0(2) ?
    C7 C8 C9 S1 . . . . 173.43(12) ?
    C11 S1 C9 N1 . . . . 139.77(13) ?
    C11 S1 C9 C8 . . . . -42.56(16) ?
    C9 N1 C12 C13 . . . . -87.4(2) ?
    C9 N1 C12 C17 . . . . 94.4(2) ?
    C17 C12 C13 C14 . . . . -1.2(3) ?
    N1 C12 C13 C14 . . . . -179.41(19) ?
    C12 C13 C14 C15 . . . . 0.2(3) ?
    C13 C14 C15 C16 . . . . 0.2(3) ?
    C14 C15 C16 C17 . . . . 0.2(3) ?
    C13 C12 C17 C16 . . . . 1.6(3) ?
    N1 C12 C17 C16 . . . . 179.83(18) ?
    C15 C16 C17 C12 . . . . -1.1(3) ?
loop_
    _geom_hbond_atom_site_label_D
    _geom_hbond_atom_site_label_H
    _geom_hbond_atom_site_label_A
    _geom_hbond_site_symmetry_A
    _geom_hbond_distance_DH
    _geom_hbond_distance_HA
    _geom_hbond_distance_DA
    _geom_hbond_angle_DHA
    _geom_hbond_publ_flag
    N1 H1N1 O1 1_555 0.91(3) 1.86(3) 2.610(2) 137(2) y
    C11 H11B N2 1_555 0.96 2.60 3.372(2) 138 y
    C17 H17A Cg1 3_665 0.93 2.91 3.690(2) 143 y
