# Supplementary material for: (E)-3-Anilino-2-benzoyl-3-(methyl­sulfan­yl)acrylonitrile
Source: Acta Crystallogr Sect E Struct Rep Online. 2012 Mar 31;68(Pt 4):o1271. doi: 10.1107/S1600536812013475 (PMC3344195; doi:10.1107/S1600536812013475)
Supplement: Supplementary file 2 [file e-68-o1271-Isup2.hkl]

# 
# h,k,l, Fc-squared, Fo-squared, sigma(Fo-squared) and status flag 
# 
data_I
_shelx_title ' h26_0m in P2(1)/c' 
_shelx_refln_list_code          4 
_shelx_F_calc_maximum      153.54 
_exptl_crystal_F_000       616.00 
_reflns_d_resolution_high  0.8344 
 
loop_ 
 _symmetry_equiv_pos_as_xyz 
 'x, y, z' 
 '-x, y+1/2, -z+1/2' 
 '-x, -y, -z' 
 'x, -y-1/2, z-1/2' 
 
_cell_length_a     8.7522 
_cell_length_b    10.8464 
_cell_length_c    16.1156 
_cell_angle_alpha  90.000 
_cell_angle_beta  103.968 
_cell_angle_gamma  90.000 
 
_shelx_F_squared_multiplier     1.000 
 
loop_ 
 _refln_index_h 
 _refln_index_k 
 _refln_index_l 
 _refln_F_squared_calc 
 _refln_F_squared_meas 
 _refln_F_squared_sigma 
 _refln_observed_status 
   1   0   0     2289.32     2431.29     89.77 o 
   2   0   0      603.48      599.08     22.43 o 
   3   0   0     1063.56     1033.48     38.67 o 
   4   0   0     5226.36     5372.74    198.55 o 
   5   0   0      928.83      930.02     36.52 o 
   6   0   0      325.65      305.76     14.09 o 
   7   0   0      161.96      160.60      3.19 o 
   8   0   0       40.61       36.43      1.54 o 
   9   0   0      294.78      326.29      8.25 o 
  10   0   0       17.57       25.39      1.97 o 
   1   1   0     2522.67     2428.20    111.77 o 
   2   1   0     2367.17     2392.62    103.31 o 
   3   1   0      361.01      299.00      6.81 o 
   4   1   0        4.01        4.36      1.09 o 
   5   1   0       70.30       60.15      3.06 o 
   6   1   0      287.26      306.62     10.00 o 
   7   1   0       10.14        8.68      0.45 o 
   8   1   0      332.37      343.87      3.93 o 
   9   1   0      119.13      126.27      2.38 o 
  10   1   0       26.16       28.04      0.80 o 
   0   2   0     2634.89     2549.68     69.51 o 
   1   2   0        0.02        6.53      1.12 o 
   2   2   0     2302.87     2245.69     81.39 o 
   3   2   0      143.32      157.02      4.27 o 
   4   2   0      636.01      663.57     18.22 o 
   5   2   0      196.63      202.04      9.89 o 
   6   2   0       74.78       84.66     11.34 o 
   7   2   0      101.66      102.08      1.76 o 
   8   2   0       95.27       97.30      1.84 o 
   9   2   0        0.26        0.41      0.21 o 
  10   2   0        3.72        5.35      0.90 o 
   1   3   0     1864.41     1847.42     35.42 o 
   2   3   0      866.76      915.89     17.64 o 
   3   3   0      779.44      840.32     23.00 o 
   4   3   0       52.13       51.07      2.71 o 
   5   3   0        6.79        9.30      1.34 o 
   6   3   0       20.27       22.86      1.66 o 
   7   3   0        7.86        6.87      0.39 o 
   8   3   0       86.88       99.78      1.85 o 
   9   3   0       17.64       17.85      0.56 o 
   0   4   0     6385.25     6262.84    169.45 o 
   1   4   0       50.91       60.36      1.91 o 
   2   4   0     1546.68     1453.32     47.67 o 
   3   4   0      726.85      823.06     30.86 o 
   4   4   0     1110.67     1052.46     33.06 o 
   5   4   0       92.70      108.98      5.48 o 
   6   4   0      549.58      525.73      6.12 o 
   7   4   0       91.79       93.51      2.17 o 
   8   4   0      101.60       99.30      1.70 o 
   9   4   0       25.46       27.02      0.71 o 
   1   5   0      917.70      961.13     25.59 o 
   2   5   0     2523.57     2907.33    109.61 o 
   3   5   0     1423.58     1434.14     56.57 o 
   4   5   0      359.91      362.27     17.30 o 
   5   5   0      253.26      244.81     13.41 o 
   6   5   0      162.52      164.09      2.55 o 
   7   5   0      220.17      226.80      3.46 o 
   8   5   0      171.30      168.97      2.94 o 
   9   5   0        2.30        0.90      0.21 o 
   0   6   0      262.01      266.81     10.68 o 
   1   6   0       45.91       62.70      3.02 o 
   2   6   0      129.09      144.59      8.01 o 
   3   6   0      186.84      202.40     10.10 o 
   4   6   0      214.63      183.13      9.78 o 
   5   6   0       37.08       38.78      1.02 o 
   6   6   0      175.33      188.11      2.78 o 
   7   6   0       14.29       14.44      0.55 o 
   8   6   0       13.16       17.22      0.55 o 
   9   6   0        2.02        0.66      0.21 o 
   1   7   0       61.76       68.46      3.40 o 
   2   7   0       42.15       48.17      3.07 o 
   3   7   0        0.18        1.64      1.64 o 
   4   7   0       31.71       34.10      1.20 o 
   5   7   0      102.66      100.14      1.49 o 
   6   7   0       51.78       43.27      1.02 o 
   7   7   0        2.75        0.86      0.23 o 
   8   7   0       50.55       52.90      1.08 o 
   1   8   0       68.54       74.27      4.16 o 
   2   8   0      139.17      125.75      2.82 o 
   3   8   0        0.63        0.73      0.64 o 
   4   8   0       70.99       65.57      1.49 o 
   5   8   0       14.38       11.93      0.70 o 
   6   8   0       21.12       25.06      0.72 o 
   7   8   0        0.08        0.34      0.21 o 
   8   8   0       39.72       39.15      1.64 o 
   1   9   0      215.54      199.94      2.81 o 
   2   9   0       24.59       23.70      0.95 o 
   3   9   0       61.89       63.45      1.52 o 
   4   9   0        3.22        2.17      0.55 o 
   5   9   0       42.50       41.81      1.00 o 
   6   9   0       27.69       30.68      0.94 o 
   7   9   0       32.79       35.88      1.58 o 
   0  10   0     2709.78     2618.32     37.45 o 
   1  10   0      390.66      376.68      5.09 o 
   2  10   0       43.03       44.63      1.16 o 
   3  10   0       36.84       38.38      1.45 o 
   4  10   0      305.11      294.22      5.09 o 
   5  10   0        0.79        0.28      0.59 o 
   6  10   0       26.62       27.80      2.19 o 
   1  11   0        2.92        2.64      0.60 o 
   2  11   0       19.12       19.92      0.83 o 
   3  11   0       38.62       38.86      1.13 o 
   4  11   0       26.82       26.43      0.82 o 
   5  11   0        8.72        9.96      0.72 o 
   0  12   0        0.38        1.03      0.79 o 
   1  12   0        3.66        3.52      0.64 o 
   2  12   0       64.06       59.96      1.20 o 
   3  12   0        2.83        3.09      0.51 o 
 -10   1   1      222.25      229.94      4.98 o 
  -9   1   1       62.24       64.33      2.62 o 
  -8   1   1        0.38        3.81      0.82 o 
  -7   1   1        5.48        5.84      0.39 o 
  -6   1   1      378.50      359.56     11.34 o 
  -5   1   1      169.30      211.17      7.03 o 
  -4   1   1     3393.44     3577.27     76.79 o 
  -3   1   1     1865.94     2059.42     39.06 o 
  -2   1   1      273.82      284.47      6.42 o 
  -1   1   1        5.78       23.64      0.80 o 
   0   1   1     1606.07     1661.30     36.38 o 
   1   1   1      174.24      191.21      5.61 o 
   2   1   1     1808.53     1682.54     62.22 o 
   3   1   1      412.14      361.65     10.42 o 
   4   1   1      264.32      246.60     11.01 o 
   5   1   1     1221.73     1322.46     34.71 o 
   6   1   1       98.97       90.54      4.26 o 
   7   1   1       90.22       91.07      1.35 o 
   8   1   1       67.53       67.45      1.14 o 
   9   1   1        1.45        1.51      0.22 o 
  10   1   1        9.73        6.49      0.45 o 
 -10   2   1        0.07        0.38      0.21 o 
  -9   2   1       44.01       47.36      2.28 o 
  -8   2   1        4.99        3.92      0.36 o 
  -7   2   1       75.00       69.63      1.53 o 
  -6   2   1       36.82       31.96      3.72 o 
  -5   2   1       87.91       93.76      3.01 o 
  -4   2   1      292.86      309.01      9.55 o 
  -3   2   1     2139.84     2284.25     43.43 o 
  -2   2   1    15947.68    15239.99    332.78 o 
  -1   2   1     1945.13     1916.52     42.00 o 
   0   2   1       10.27       19.43      0.66 o 
   1   2   1     3826.64     3691.01     80.83 o 
   2   2   1     8911.55     7826.07    319.09 o 
   3   2   1      112.91      137.62      8.79 o 
   4   2   1     1447.89     1310.81     42.38 o 
   5   2   1        6.10        9.85      2.19 o 
   6   2   1     1063.97     1056.85     29.68 o 
   7   2   1      396.51      403.59      4.57 o 
   8   2   1        3.23        3.95      0.54 o 
   9   2   1       20.13       18.07      0.56 o 
 -10   3   1      159.22      162.12      5.16 o 
  -9   3   1        8.58        7.77      0.39 o 
  -8   3   1        6.24        6.72      0.49 o 
  -7   3   1       21.21       16.94      0.63 o 
  -6   3   1     1192.68     1159.73     55.39 o 
  -5   3   1      313.99      319.18     10.32 o 
  -4   3   1     1578.03     1726.83     46.64 o 
  -3   3   1       71.97       66.20      2.46 o 
  -2   3   1      941.69     1015.83     22.53 o 
  -1   3   1     2995.45     3039.47     66.78 o 
   0   3   1     4380.92     4414.05     96.88 o 
   1   3   1     3290.09     3246.97     71.32 o 
   2   3   1      239.27      229.14      6.76 o 
   3   3   1      840.60      923.71     25.85 o 
   4   3   1      714.43      711.46     25.13 o 
   5   3   1      973.34      997.57     39.50 o 
   6   3   1      145.67      148.93      2.30 o 
   7   3   1        5.39        4.82      0.39 o 
   8   3   1        8.36        7.31      0.40 o 
   9   3   1        2.03        1.97      0.32 o 
  -9   4   1       14.24       14.05      0.49 o 
  -8   4   1        1.24        0.81      0.30 o 
  -7   4   1       70.96       63.46      2.75 o 
  -6   4   1      224.50      208.47      2.97 o 
  -5   4   1        8.68        8.64      1.64 o 
  -4   4   1      117.36      123.06      5.16 o 
  -3   4   1      497.72      594.94     17.08 o 
  -2   4   1       42.29       49.05     19.20 o 
  -1   4   1       90.28      122.48      3.32 o 
   0   4   1       85.86      105.99      2.94 o 
   1   4   1      672.86      725.56     19.31 o 
   2   4   1     1504.95     1654.86     63.35 o 
   3   4   1      909.50      900.44     25.34 o 
   4   4   1      229.55      277.73      9.40 o 
   5   4   1       24.77       20.58      3.17 o 
   6   4   1      133.97      120.23      1.91 o 
   7   4   1        8.44        6.62      0.57 o 
   8   4   1      187.20      196.42      3.12 o 
   9   4   1       33.36       30.14      0.72 o 
  -9   5   1        1.72        2.55      0.35 o 
  -8   5   1       37.86       41.71      0.93 o 
  -7   5   1        6.09        7.78      0.58 o 
  -6   5   1        4.05        6.39      1.49 o 
  -5   5   1        5.69        4.38      2.41 o 
  -4   5   1       47.08       54.75      5.58 o 
  -3   5   1      193.67      198.44     10.44 o 
  -2   5   1      568.56      617.14     14.36 o 
  -1   5   1        0.97        0.76      0.45 o 
   0   5   1       18.82       23.76      1.01 o 
   1   5   1       29.28       42.49      4.11 o 
   2   5   1       76.15       58.74      2.74 o 
   3   5   1      613.31      594.95     25.17 o 
   4   5   1       86.47       85.15      6.47 o 
   5   5   1        5.27        4.29      1.73 o 
   6   5   1       15.53       15.28      0.84 o 
   7   5   1        0.58        0.65      0.34 o 
   8   5   1        6.64        7.36      0.38 o 
   9   5   1        1.71        2.39      0.75 o 
  -9   6   1       11.43       12.57      0.40 o 
  -8   6   1        0.05        0.50      0.21 o 
  -7   6   1       55.95       56.83      1.36 o 
  -6   6   1       11.31       13.70      0.56 o 
  -5   6   1      236.30      230.77      2.87 o 
  -4   6   1      151.85      146.26      7.35 o 
  -3   6   1        6.69        7.22      2.08 o 
  -2   6   1        1.08        3.06      1.42 o 
  -1   6   1       60.57       80.10      3.63 o 
   0   6   1      873.59      880.77     34.83 o 
   1   6   1       76.65       73.01      4.66 o 
   2   6   1      238.24      249.73     12.21 o 
   3   6   1        4.91        3.72      1.31 o 
   4   6   1        9.14       11.16      2.63 o 
   5   6   1       17.35       15.76      0.54 o 
   6   6   1      175.10      186.10      2.78 o 
   7   6   1       22.27       20.03      0.66 o 
   8   6   1       74.31       91.58      1.51 o 
  -8   7   1       27.73       24.53      0.93 o 
  -7   7   1        1.19        0.96      0.21 o 
  -6   7   1      391.16      397.44      5.03 o 
  -5   7   1      288.26      287.80      3.47 o 
  -4   7   1      127.36      121.66      1.93 o 
  -3   7   1       45.53       40.18      3.61 o 
  -1   7   1      515.64      565.68     15.25 o 
   0   7   1      240.21      216.94      6.65 o 
   1   7   1      403.76      430.21     19.53 o 
   2   7   1      197.80      182.32     10.43 o 
   3   7   1       16.21       16.41      1.97 o 
   4   7   1      232.19      203.59      2.44 o 
   5   7   1      146.71      135.55      1.72 o 
   6   7   1       40.69       42.53      1.02 o 
   7   7   1        3.67        3.01      0.30 o 
   8   7   1       14.09       18.41      0.55 o 
  -8   8   1        1.55        1.41      0.38 o 
  -7   8   1        8.87        7.93      0.39 o 
  -6   8   1        7.28        7.61      0.38 o 
  -5   8   1        0.76        0.65      0.28 o 
  -4   8   1        2.48        3.31      0.61 o 
  -3   8   1       94.08       87.22      3.26 o 
  -2   8   1      316.39      267.71      8.44 o 
  -1   8   1       19.18       17.29      3.39 o 
   0   8   1       54.87       57.67      2.93 o 
   1   8   1        3.55        7.11      2.41 o 
   2   8   1      142.97      132.53      2.38 o 
   3   8   1      104.47       90.65      1.61 o 
   4   8   1       79.02       68.81      1.57 o 
   5   8   1       49.59       33.05      0.68 o 
   6   8   1      347.77      318.21      7.77 o 
   7   8   1        8.43        8.63      0.38 o 
  -7   9   1        5.42        3.78      0.54 o 
  -6   9   1       23.67       23.74      0.95 o 
  -5   9   1       91.28       79.87      1.29 o 
  -4   9   1       59.80       49.90      1.12 o 
  -3   9   1       30.95       31.99      1.15 o 
  -2   9   1       72.89       72.32      1.84 o 
  -1   9   1       32.95       31.37      1.09 o 
   0   9   1        3.43        3.80      0.57 o 
   1   9   1       59.68       63.92      1.98 o 
   2   9   1        7.96        7.78      1.26 o 
   3   9   1        8.30        6.45      0.57 o 
   4   9   1       63.66       60.08      1.43 o 
   5   9   1       37.92       36.00      0.95 o 
   6   9   1        5.40        5.33      0.75 o 
   7   9   1        9.84        4.82      0.67 o 
  -6  10   1       27.11       25.08      0.97 o 
  -5  10   1        1.88        1.82      0.68 o 
  -4  10   1       77.48       69.25      2.32 o 
  -3  10   1        8.51        6.74      0.79 o 
  -2  10   1      140.34      142.94      2.30 o 
  -1  10   1       18.70       18.34      0.87 o 
   0  10   1      133.25      136.92      2.23 o 
   1  10   1        1.76        1.67      0.65 o 
   2  10   1       38.30       33.44      0.99 o 
   3  10   1        6.72        9.10      0.68 o 
   4  10   1       19.32       21.74      0.86 o 
   5  10   1        0.18        0.78      0.67 o 
   6  10   1        9.35        8.24      1.01 o 
  -5  11   1        1.31        0.99      0.54 o 
  -4  11   1       78.43       85.51      1.61 o 
  -3  11   1       42.81       42.93      1.44 o 
  -2  11   1       35.82       33.48      1.28 o 
  -1  11   1       11.02       12.76      0.78 o 
   0  11   1       19.70       22.15      0.80 o 
   1  11   1       13.69       15.54      1.04 o 
   2  11   1        8.21       11.38      0.66 o 
   3  11   1        0.95        0.79      0.47 o 
   4  11   1       43.58       47.03      1.09 o 
   5  11   1       43.00       43.84      1.04 o 
  -4  12   1       10.87       11.07      0.63 o 
  -3  12   1       12.93       15.63      0.74 o 
  -2  12   1      111.75      117.15      2.12 o 
  -1  12   1        1.73        1.45      0.55 o 
   0  12   1       36.84       40.73      1.23 o 
   1  12   1        0.19        0.53      0.50 o 
   2  12   1       41.83       46.33      1.72 o 
   3  12   1        2.13        2.52      0.46 o 
 -10   0   2       83.47       88.55      3.62 o 
  -9   0   2        1.91        1.75      1.42 o 
  -8   0   2        2.12        0.88      1.21 o 
  -7   0   2      326.02      309.13      5.52 o 
  -6   0   2      845.38      827.15     33.05 o 
  -5   0   2     1748.77     1689.58     64.04 o 
  -4   0   2     1907.54     1936.00     72.60 o 
  -3   0   2       20.34       26.08      2.15 o 
  -2   0   2    13805.76    13569.38    502.29 o 
  -1   0   2     2839.64     2648.55     71.84 o 
   0   0   2     1527.43     1454.70     54.21 o 
   1   0   2     5353.07     4706.98    180.66 o 
   2   0   2      100.17      108.75      4.28 o 
   5   0   2       32.95       27.00      4.65 o 
   6   0   2        7.93        4.31      1.73 o 
   7   0   2        3.31        2.89      0.31 o 
   8   0   2        1.94        1.97      0.32 o 
   9   0   2       31.30       31.78      2.52 o 
 -10   1   2       32.79       30.27      1.55 o 
  -9   1   2        0.36        1.03      0.31 o 
  -8   1   2      241.01      252.56      4.05 o 
  -7   1   2      313.57      313.29      4.64 o 
  -5   1   2        5.48        9.60      1.07 o 
  -4   1   2     1364.43     1527.95     28.83 o 
  -3   1   2      604.95      649.27     16.44 o 
  -2   1   2     1184.84     1283.36     28.35 o 
  -1   1   2     2966.35     2824.58     54.24 o 
   0   1   2     1631.90     1686.65     32.45 o 
   1   1   2     3595.72     3367.08     73.52 o 
   2   1   2     3842.62     3383.77     91.97 o 
   3   1   2     1093.50     1062.95     24.08 o 
   4   1   2     1011.50      895.54     58.13 o 
   5   1   2      180.72      183.71     10.65 o 
   6   1   2      399.18      367.27      7.58 o 
   7   1   2      152.98      147.15      1.96 o 
   8   1   2       40.20       41.13      1.04 o 
   9   1   2        9.59        9.66      0.62 o 
 -10   2   2       89.59       90.19      1.94 o 
  -9   2   2        4.65        6.46      0.51 o 
  -8   2   2      115.07      111.87      2.01 o 
  -7   2   2      142.40      161.91      2.54 o 
  -6   2   2       58.09       62.20      3.37 o 
  -5   2   2       31.03       35.98      1.72 o 
  -4   2   2       41.68       65.25      2.23 o 
  -3   2   2      117.22      131.37      2.92 o 
  -2   2   2     1338.60     1381.44     30.84 o 
  -1   2   2        5.21        5.25      0.79 o 
   0   2   2      219.82      252.04      5.92 o 
   1   2   2     7846.21     7367.44    160.92 o 
   2   2   2      912.95      804.98     18.35 o 
   3   2   2     1110.25     1196.11     35.79 o 
   4   2   2       94.97       95.73      3.31 o 
   5   2   2      743.61      792.16     31.88 o 
   6   2   2      210.73      199.93      2.90 o 
   7   2   2       15.27       16.69      0.51 o 
   8   2   2       15.36       15.44      0.43 o 
   9   2   2       38.85       43.40      1.93 o 
 -10   3   2        0.26        1.11      0.44 o 
  -9   3   2       16.94       13.73      0.49 o 
  -8   3   2        7.90        6.22      0.63 o 
  -7   3   2      345.95      366.78      7.48 o 
  -6   3   2     1625.53     1716.23     66.11 o 
  -5   3   2       40.61       44.69      3.13 o 
  -4   3   2       76.90       63.56      2.45 o 
  -3   3   2      131.45      154.68      3.98 o 
  -2   3   2      446.60      453.99     10.82 o 
  -1   3   2      530.33      513.24     11.71 o 
   0   3   2        3.23        4.33      0.32 o 
   1   3   2     4679.79     4827.12    105.87 o 
   2   3   2     2960.07     2894.64     63.78 o 
   3   3   2      777.44      811.96     48.83 o 
   4   3   2       15.32       15.19      1.31 o 
   5   3   2      128.18      123.28      7.24 o 
   6   3   2      320.66      307.86      3.46 o 
   7   3   2      104.26      107.09      1.52 o 
   8   3   2       27.21       27.82      0.81 o 
   9   3   2        3.09        2.64      0.29 o 
  -9   4   2       13.00       15.69      0.58 o 
  -8   4   2       93.91      101.80      1.71 o 
  -7   4   2        4.43        4.93      0.39 o 
  -6   4   2      790.27      760.82      8.82 o 
  -5   4   2      549.46      568.59     22.12 o 
  -4   4   2       45.83       57.93      3.07 o 
  -3   4   2      152.08      198.53      4.93 o 
  -2   4   2      954.60     1053.58     23.42 o 
  -1   4   2     1840.05     1999.35     44.31 o 
   0   4   2       38.95       31.97      1.15 o 
   1   4   2      736.09      790.68     17.71 o 
   2   4   2      230.17      242.05     11.45 o 
   3   4   2      173.67      152.56      5.32 o 
   4   4   2       12.67       15.42      2.68 o 
   5   4   2       92.42       87.01      6.03 o 
   6   4   2        3.84        1.96      0.30 o 
   7   4   2        6.47        6.28      0.56 o 
   8   4   2       39.26       36.83      1.11 o 
   9   4   2       26.87       27.19      0.93 o 
  -9   5   2       22.21       23.56      0.67 o 
  -8   5   2       47.94       47.35      1.10 o 
  -7   5   2       32.14       29.88      0.91 o 
  -6   5   2       37.75       41.54      2.34 o 
  -5   5   2       13.48        8.21      2.74 o 
  -4   5   2      242.94      220.79     11.00 o 
  -3   5   2       22.95       21.47      5.96 o 
  -2   5   2      951.03      959.79     22.08 o 
  -1   5   2        3.46        6.89      0.54 o 
   0   5   2     1302.09     1346.15     29.93 o 
   1   5   2     1721.22     1962.14     52.28 o 
   2   5   2     3460.06     3454.51    130.89 o 
   3   5   2        6.88        6.35      1.53 o 
   4   5   2      190.67      165.71      7.58 o 
   5   5   2       51.19       44.14      0.90 o 
   6   5   2       90.69       79.54      1.80 o 
   7   5   2       12.91        9.36      0.47 o 
   8   5   2       65.98       69.97      1.90 o 
   9   5   2       20.12       19.49      0.53 o 
  -9   6   2       12.46       10.52      0.38 o 
  -8   6   2       36.70       37.46      0.89 o 
  -7   6   2       44.86       48.40      2.91 o 
  -6   6   2      269.60      262.07      3.90 o 
  -5   6   2      388.35      370.33      4.49 o 
  -4   6   2        6.89        9.08      2.84 o 
  -3   6   2      149.20      163.62      6.69 o 
  -2   6   2      847.09      871.45     21.00 o 
  -1   6   2      279.57      267.18      6.81 o 
   0   6   2       12.34       11.37      1.23 o 
   1   6   2      387.50      427.62     16.33 o 
   2   6   2      524.90      547.29     22.68 o 
   3   6   2       43.16       56.06      3.94 o 
   4   6   2      415.28      448.10     35.37 o 
   5   6   2      462.90      436.99      4.64 o 
   6   6   2       15.00       12.74      0.84 o 
   7   6   2       10.25       12.32      0.54 o 
   8   6   2        7.76        5.71      0.73 o 
  -8   7   2        0.42        2.37      0.21 o 
  -7   7   2      112.02      108.25      1.93 o 
  -6   7   2       80.13       70.89      1.65 o 
  -5   7   2      118.64      121.90      2.26 o 
  -4   7   2        5.85        6.95      0.45 o 
  -3   7   2       49.61       41.94      4.38 o 
  -2   7   2       10.98       11.93      2.41 o 
  -1   7   2       91.51       84.35      3.34 o 
   0   7   2      171.19      182.01      5.92 o 
   1   7   2        1.28        4.16      1.31 o 
   2   7   2       29.07       29.12      4.27 o 
   3   7   2      312.28      307.28      8.02 o 
   4   7   2        0.07        0.87      0.50 o 
   5   7   2       33.24       42.62      0.89 o 
   6   7   2      132.34      150.70      2.34 o 
   7   7   2        5.77        5.56      0.52 o 
   8   7   2        0.53        0.68      0.20 o 
  -8   8   2       62.32       74.72      1.47 o 
  -7   8   2        4.00        1.50      0.21 o 
  -6   8   2       48.39       44.94      1.11 o 
  -5   8   2       45.41       46.12      1.19 o 
  -4   8   2       15.50       19.26      1.56 o 
  -3   8   2       31.02       29.80      1.20 o 
  -2   8   2       90.12       83.49      3.50 o 
  -1   8   2      122.46      119.89      4.85 o 
   0   8   2      106.13      111.81      7.45 o 
   1   8   2      247.67      224.56      4.97 o 
   2   8   2       89.09       87.14      1.83 o 
   3   8   2        0.66        0.74      0.53 o 
   4   8   2       64.31       49.69      1.29 o 
   5   8   2      362.16      352.65      4.01 o 
   6   8   2       50.36       48.47      1.27 o 
   7   8   2        0.17        0.68      0.21 o 
  -7   9   2        0.47        0.88      0.57 o 
  -6   9   2       19.67       21.25      0.82 o 
  -5   9   2       12.40       10.32      0.73 o 
  -4   9   2      299.30      282.00      6.38 o 
  -3   9   2        0.21        1.68      1.09 o 
  -2   9   2       46.29       39.81      2.24 o 
  -1   9   2      324.15      303.70      4.50 o 
   0   9   2      413.47      404.29      7.02 o 
   1   9   2        2.64        3.49      0.74 o 
   2   9   2       48.14       43.63      1.39 o 
   3   9   2        1.93        3.04      0.62 o 
   4   9   2      137.09      141.13      2.10 o 
   5   9   2       22.13       17.83      0.71 o 
   6   9   2      186.52      177.76      4.46 o 
   7   9   2        0.72        1.34      0.63 o 
  -6  10   2       32.26       35.03      1.20 o 
  -5  10   2       21.96       27.30      1.04 o 
  -4  10   2       19.17       18.70      0.97 o 
  -3  10   2        0.72        0.07      0.67 o 
  -2  10   2      320.06      319.27      4.71 o 
  -1  10   2        2.04        1.02      0.63 o 
   0  10   2      542.92      545.77      6.49 o 
   1  10   2       40.99       41.69      1.63 o 
   2  10   2        0.08        0.60      0.59 o 
   3  10   2        1.21        0.98      0.56 o 
   4  10   2       26.98       27.03      0.82 o 
   5  10   2       35.34       37.39      2.08 o 
   6  10   2        0.09        0.93      0.67 o 
  -5  11   2        9.43        9.02      0.70 o 
  -4  11   2        6.67        5.39      0.52 o 
  -3  11   2        3.98        4.44      0.61 o 
  -2  11   2       27.17       25.31      0.98 o 
  -1  11   2        0.51        0.91      0.54 o 
   0  11   2       69.52       70.58      2.66 o 
   1  11   2       17.74       17.32      1.03 o 
   2  11   2      313.26      322.47      4.17 o 
   3  11   2       21.68       21.32      0.82 o 
   4  11   2        1.93        1.10      0.43 o 
   5  11   2        1.19        1.65      0.58 o 
  -4  12   2       44.31       38.45      1.86 o 
  -3  12   2        5.64        6.63      0.54 o 
  -2  12   2       14.56       13.09      0.68 o 
  -1  12   2        0.91        0.68      0.47 o 
   0  12   2       37.44       36.76      1.30 o 
   1  12   2        7.39        7.11      0.62 o 
   2  12   2       10.64        9.63      0.81 o 
   3  12   2        9.30       11.41      0.72 o 
 -10   1   3        1.09        0.77      1.20 o 
  -9   1   3      269.54      278.28      4.59 o 
  -8   1   3        0.39        0.54      0.33 o 
  -7   1   3       81.27       72.00      2.37 o 
  -6   1   3       35.70       33.68      2.55 o 
  -5   1   3       66.12       56.76      2.28 o 
  -4   1   3      981.86     1043.93     30.54 o 
  -3   1   3      120.20      147.87      3.05 o 
  -2   1   3     6280.20     6201.78    118.65 o 
  -1   1   3       24.70       25.42      0.82 o 
   0   1   3    23573.05    20278.78    419.23 o 
   1   1   3     1685.45     1719.69     33.23 o 
   2   1   3      861.37      838.43     23.37 o 
   3   1   3     1604.10     1620.81     36.15 o 
   4   1   3       26.29       21.77      2.18 o 
   5   1   3      197.11      190.90      6.48 o 
   6   1   3       49.24       45.07      0.80 o 
   7   1   3       17.53       18.21      0.49 o 
   8   1   3        1.83        1.61      0.33 o 
   9   1   3        3.87        4.05      0.28 o 
 -10   2   3       93.73      106.01      4.06 o 
  -9   2   3      113.95      110.46      2.44 o 
  -8   2   3      617.67      645.68      8.52 o 
  -7   2   3       37.34       33.53      0.96 o 
  -6   2   3      549.09      585.79     24.44 o 
  -5   2   3      133.36      168.28      5.38 o 
  -4   2   3     3428.15     3662.70     69.26 o 
  -3   2   3     2127.37     2374.96     52.77 o 
  -2   2   3     6910.37     7168.29    209.19 o 
  -1   2   3     1615.82     1723.77     33.17 o 
   0   2   3     8507.95     8555.33    163.71 o 
   1   2   3     1390.68     1478.59     32.76 o 
   2   2   3     1403.88     1293.42     29.09 o 
   3   2   3      483.56      457.70     10.90 o 
   4   2   3     1176.22     1228.12     64.30 o 
   5   2   3      129.60      110.87      5.39 o 
   6   2   3        3.61        1.70      0.28 o 
   7   2   3      625.41      626.53      6.78 o 
   8   2   3        1.98        2.79      0.22 o 
   9   2   3       17.06       20.67      0.43 o 
 -10   3   3       18.80       20.35      1.53 o 
  -9   3   3      184.97      199.49      3.38 o 
  -8   3   3       54.47       53.57      1.89 o 
  -7   3   3       21.00       29.95      3.99 o 
  -5   3   3     2341.38     2384.00     91.23 o 
  -4   3   3       38.18       37.66     10.02 o 
  -3   3   3      230.57      243.41     12.92 o 
  -2   3   3      764.20      839.74     19.06 o 
  -1   3   3     2585.32     2751.20     52.82 o 
   0   3   3     1773.63     1814.63     35.24 o 
   1   3   3      175.65      151.19      5.09 o 
   2   3   3      390.57      384.38      9.11 o 
   3   3   3      220.27      265.40      7.08 o 
   4   3   3      832.30      762.96     39.71 o 
   5   3   3       24.95       20.58      3.06 o 
   6   3   3     1255.14     1262.01     12.43 o 
   7   3   3        5.09        4.96      0.29 o 
   8   3   3      229.49      234.27      2.99 o 
   9   3   3        0.41        0.37      0.20 o 
  -9   4   3       39.56       35.90      1.89 o 
  -8   4   3      101.75       97.01      1.77 o 
  -7   4   3      223.55      229.88      3.48 o 
  -6   4   3       30.17       35.68      1.32 o 
  -5   4   3       24.35       26.81      3.83 o 
  -4   4   3      635.89      650.02     19.79 o 
  -3   4   3      341.65      346.79      8.61 o 
  -2   4   3      197.05      210.38      5.08 o 
  -1   4   3      573.30      625.35     14.35 o 
   0   4   3     1080.94     1102.86     21.51 o 
   1   4   3      203.52      201.46      5.37 o 
   2   4   3     1912.37     2133.98     57.11 o 
   3   4   3     1448.14     1393.28     37.26 o 
   4   4   3      587.49      565.32     17.02 o 
   5   4   3       57.00       51.12      2.15 o 
   6   4   3       69.12       69.75      1.50 o 
   7   4   3       74.75       73.95      1.38 o 
   8   4   3       11.50       10.38      0.60 o 
   9   4   3        1.63        2.19      0.20 o 
  -9   5   3        1.56        1.09      0.21 o 
  -8   5   3       22.41       20.53      0.66 o 
  -7   5   3       94.32       98.63      1.86 o 
  -6   5   3       40.56       37.95      0.97 o 
  -5   5   3        9.52        6.56      2.52 o 
  -4   5   3      198.48      181.13      7.18 o 
  -3   5   3        2.99        4.22      1.07 o 
  -2   5   3      233.51      217.98      5.69 o 
  -1   5   3       15.28       22.32      2.22 o 
   0   5   3       24.60       31.38      2.52 o 
   1   5   3       81.67       84.73      3.62 o 
   2   5   3       97.26       92.21      5.04 o 
   3   5   3       44.77       39.86      2.74 o 
   4   5   3       16.70       18.93      2.08 o 
   5   5   3       40.45       33.96      0.77 o 
   6   5   3        6.77        3.39      0.59 o 
   7   5   3       17.61       18.44      0.87 o 
   8   5   3        2.06        1.39      0.21 o 
  -9   6   3       23.08       20.79      0.65 o 
  -8   6   3       80.19       88.35      1.61 o 
  -7   6   3       31.70       30.92      0.88 o 
  -6   6   3      146.98      152.20      2.54 o 
  -5   6   3      280.98      277.46      3.51 o 
  -4   6   3      445.53      409.75     19.31 o 
  -3   6   3      250.23      266.66      8.72 o 
  -2   6   3      639.47      700.90     16.92 o 
  -1   6   3      491.50      536.00     13.04 o 
   0   6   3       38.44       34.54      3.61 o 
   1   6   3      871.13      972.40     39.36 o 
   2   6   3       15.84       29.65      2.30 o 
   3   6   3       66.00       65.28      6.02 o 
   4   6   3       72.74       69.13      1.52 o 
   5   6   3      230.22      224.04      2.64 o 
   6   6   3       26.18       33.47      0.87 o 
   7   6   3      131.73      141.42      2.15 o 
   8   6   3       27.54       22.52      0.67 o 
  -8   7   3        7.84        5.20      0.36 o 
  -7   7   3       14.69       17.33      0.81 o 
  -6   7   3       25.64       26.09      0.82 o 
  -5   7   3      777.21      780.51      8.86 o 
  -4   7   3      201.19      178.52      2.54 o 
  -3   7   3       60.81       49.18      3.07 o 
  -2   7   3       56.13       52.90      3.07 o 
  -1   7   3     1163.98     1203.96     32.52 o 
   0   7   3       86.81       93.37      6.25 o 
   1   7   3      149.73      135.51      6.03 o 
   2   7   3      283.16      288.53     14.74 o 
   3   7   3       24.58       27.60      1.14 o 
   4   7   3      560.19      535.24      5.65 o 
   5   7   3      365.00      364.56      3.93 o 
   6   7   3      227.02      278.04      3.74 o 
   7   7   3       20.03       16.26      0.58 o 
   8   7   3       79.24       78.05      1.32 o 
  -8   8   3       25.64       27.09      1.26 o 
  -7   8   3        0.47        0.69      0.20 o 
  -6   8   3       36.50       37.55      1.19 o 
  -5   8   3       11.72        8.13      0.42 o 
  -4   8   3      671.35      620.62      7.26 o 
  -3   8   3        4.48        5.41      1.45 o 
  -2   8   3      491.69      441.87      6.81 o 
  -1   8   3       66.83       61.50      2.97 o 
   0   8   3      583.80      524.46     12.50 o 
   1   8   3      429.67      370.53      5.91 o 
   2   8   3      289.19      251.14      3.54 o 
   3   8   3      324.61      287.30      3.62 o 
   4   8   3      424.40      385.04      4.78 o 
   5   8   3        5.56        4.06      0.55 o 
   6   8   3        0.27        0.85      0.77 o 
   7   8   3      142.05      141.67      2.76 o 
  -7   9   3        4.01        2.79      0.47 o 
  -6   9   3        0.70       -0.06      0.47 o 
  -5   9   3        3.13        3.32      0.69 o 
  -4   9   3       22.06       21.40      1.06 o 
  -3   9   3       27.37       25.62      1.60 o 
  -2   9   3       76.03       77.17      2.30 o 
  -1   9   3       54.34       47.38      2.08 o 
   0   9   3      885.88      839.22     12.97 o 
   1   9   3      290.69      293.46      4.78 o 
   2   9   3       99.29       91.99      2.07 o 
   3   9   3      122.98      112.85      1.94 o 
   4   9   3      150.37      141.74      2.11 o 
   5   9   3       22.95       24.95      0.92 o 
   6   9   3        1.66        0.82      0.73 o 
  -6  10   3       17.41       14.59      0.69 o 
  -5  10   3        5.45        3.52      0.63 o 
  -4  10   3       12.71        9.87      0.70 o 
  -3  10   3       22.91       22.99      1.31 o 
  -2  10   3        1.89        2.45      0.58 o 
  -1  10   3        1.20        2.13      0.73 o 
   0  10   3       76.05       78.27      2.32 o 
   1  10   3      151.31      156.22      2.97 o 
   2  10   3        3.99        3.32      0.69 o 
   3  10   3       21.17       16.73      0.79 o 
   4  10   3       56.50       52.25      1.19 o 
   5  10   3       18.01       15.67      0.91 o 
  -5  11   3       14.01       12.42      0.79 o 
  -4  11   3        0.64        0.40      0.58 o 
  -3  11   3       40.64       44.25      1.26 o 
  -2  11   3       43.83       47.05      1.54 o 
  -1  11   3       13.56       14.45      0.73 o 
   0  11   3      150.81      159.21      3.02 o 
   1  11   3        2.37        3.41      0.70 o 
   2  11   3       28.05       28.72      1.10 o 
   3  11   3       69.04       74.04      1.62 o 
   4  11   3       16.22       17.08      0.69 o 
  -3  12   3        8.84       10.21      0.59 o 
  -2  12   3      193.50      204.94      3.10 o 
  -1  12   3       14.51       15.46      0.64 o 
   0  12   3      126.05      137.15      3.66 o 
   1  12   3       55.91       57.62      1.28 o 
   2  12   3       42.99       44.85      1.28 o 
   3  12   3        2.49        3.65      0.45 o 
  -6   0   4      316.14      282.50     12.99 o 
  -5   0   4        1.82        0.97      0.65 o 
  -4   0   4     4307.14     4877.28    107.02 o 
  -3   0   4     2520.57     2877.27     78.54 o 
  -2   0   4     3319.21     3655.93     99.14 o 
  -1   0   4      423.81      499.77     13.90 o 
   0   0   4     6953.71     6470.32    232.88 o 
   1   0   4     6464.27     6346.53    347.12 o 
   2   0   4     1401.54     1252.53     35.03 o 
   3   0   4      423.27      462.81     21.79 o 
   4   0   4      398.26      335.99     17.66 o 
   5   0   4     1450.03     1549.17     44.61 o 
   6   0   4      938.19      913.73     10.91 o 
   7   0   4       74.00       72.87      1.57 o 
   8   0   4        7.32        7.67      0.44 o 
   9   0   4       35.94       38.15      1.00 o 
  -9   1   4        3.41        2.08      1.53 o 
  -8   1   4      128.87      119.96      5.26 o 
  -7   1   4      416.27      383.48      7.26 o 
  -6   1   4      249.24      248.25     11.76 o 
  -5   1   4       44.03       35.46      2.22 o 
  -4   1   4       93.76      111.25      2.35 o 
  -3   1   4     5346.25     5913.25    129.41 o 
  -2   1   4     1897.61     2079.83     40.22 o 
  -1   1   4     1611.93     1707.54     33.04 o 
   0   1   4     4818.46     4789.21     91.91 o 
   1   1   4     2827.12     2843.08     54.98 o 
   2   1   4      869.56      837.11     19.82 o 
   3   1   4      244.94      252.48      9.34 o 
   4   1   4       71.07       68.56      3.37 o 
   5   1   4      312.83      298.53      9.08 o 
   6   1   4       21.75       21.18      0.44 o 
   7   1   4        2.87        4.02      0.29 o 
   8   1   4       10.29       12.25      0.47 o 
   9   1   4        7.20        6.19      0.41 o 
  -9   2   4        3.92        3.26      0.32 o 
  -8   2   4        0.28        0.83      0.38 o 
  -7   2   4       72.68       71.91      1.60 o 
  -5   2   4       15.82       19.28      1.93 o 
  -4   2   4      160.06      161.20      4.34 o 
  -3   2   4       29.18       34.31      3.09 o 
  -2   2   4     2005.44     2108.43     40.57 o 
  -1   2   4      773.22      812.80     16.09 o 
   0   2   4     1161.84     1257.18     24.41 o 
   1   2   4        4.09        4.27      0.58 o 
   2   2   4      957.36      920.05     18.58 o 
   3   2   4       49.50       53.58      2.13 o 
   4   2   4        0.36        1.06      0.95 o 
   5   2   4        2.85        0.73      1.26 o 
   6   2   4       13.23       13.88      0.41 o 
   7   2   4        0.23        1.19      0.22 o 
   8   2   4        0.06        0.04      0.18 o 
   9   2   4        1.72        1.54      0.15 o 
 -10   3   4       41.30       38.32      1.09 o 
  -9   3   4       55.19       58.20      1.34 o 
  -8   3   4       37.98       45.43      1.37 o 
  -7   3   4       91.08       89.41      1.91 o 
  -6   3   4        4.26        2.41      1.75 o 
  -5   3   4      643.46      616.40     18.06 o 
  -4   3   4      315.83      318.05      7.74 o 
  -3   3   4      176.43      192.60      4.73 o 
  -2   3   4       17.27       20.58      3.41 o 
  -1   3   4      232.90      247.75      5.07 o 
   0   3   4      149.25      157.30      3.62 o 
   1   3   4        0.55        1.50      0.40 o 
   2   3   4      166.12      160.38      4.24 o 
   3   3   4       22.75       23.73      1.52 o 
   4   3   4       21.82       13.48      2.02 o 
   5   3   4        1.39        0.97      1.49 o 
   6   3   4      138.57      136.51      1.65 o 
   7   3   4       17.01       17.87      0.49 o 
   8   3   4       51.08       45.85      0.82 o 
   9   3   4       13.05       13.42      1.31 o 
  -9   4   4        3.01        5.24      0.31 o 
  -8   4   4        0.44        0.81      0.30 o 
  -7   4   4        3.20        3.76      0.83 o 
  -6   4   4      485.02      469.76      6.26 o 
  -5   4   4       19.94       13.31      1.39 o 
  -4   4   4     1164.30     1227.15     34.37 o 
  -3   4   4      364.46      394.32      9.72 o 
  -2   4   4      111.47       80.44      2.53 o 
  -1   4   4       37.94       46.02      1.50 o 
   0   4   4      518.91      517.70     10.36 o 
   1   4   4      289.70      321.55      7.99 o 
   2   4   4       41.85       53.22      7.83 o 
   3   4   4      135.92      129.06      4.40 o 
   4   4   4      554.04      556.10     17.83 o 
   5   4   4      316.20      292.47      2.89 o 
   6   4   4       81.33       83.16      1.54 o 
   7   4   4       29.04       25.78      0.67 o 
   8   4   4        6.11        8.35      0.39 o 
  -9   5   4       41.47       45.79      1.16 o 
  -8   5   4       17.36       16.45      0.61 o 
  -7   5   4      294.12      301.84      4.33 o 
  -6   5   4     1235.17     1228.67     13.47 o 
  -5   5   4      531.97      509.51     23.32 o 
  -4   5   4       87.94       73.70      4.07 o 
  -3   5   4      788.50      707.29     16.28 o 
  -2   5   4     1573.24     1709.65     37.86 o 
  -1   5   4      180.45      181.97      5.24 o 
   0   5   4      307.48      316.84      8.16 o 
   1   5   4      114.61       91.69      4.22 o 
   2   5   4       66.35       62.23      3.29 o 
   3   5   4     1109.40     1026.23     39.94 o 
   4   5   4       14.04       16.29      1.96 o 
   5   5   4       52.96       43.35      0.79 o 
   6   5   4      342.25      355.88      4.09 o 
   7   5   4       18.29       17.25      1.00 o 
   8   5   4       73.35       87.12      1.52 o 
  -9   6   4        9.35        9.92      0.38 o 
  -8   6   4       44.73       42.33      1.04 o 
  -7   6   4       31.57       29.64      0.85 o 
  -6   6   4      125.80      132.76      5.22 o 
  -5   6   4       25.66       25.02      0.82 o 
  -4   6   4        1.10        1.06      1.23 o 
  -3   6   4      305.53      337.83     10.50 o 
  -2   6   4      598.94      565.36     13.93 o 
  -1   6   4      103.14      100.34      2.78 o 
   0   6   4      412.14      385.89     13.52 o 
   1   6   4       58.77       51.59      2.85 o 
   2   6   4      625.80      636.41     24.93 o 
   3   6   4       49.14       52.11      3.97 o 
   4   6   4      108.56       91.86      1.77 o 
   5   6   4      278.62      254.75      3.01 o 
   6   6   4        0.16        0.32      0.30 o 
   7   6   4        6.32        3.93      0.45 o 
   8   6   4       11.98        9.48      0.38 o 
  -8   7   4        0.06        0.24      0.21 o 
  -7   7   4        5.51        4.96      0.44 o 
  -6   7   4       75.70       72.42      2.01 o 
  -5   7   4       71.63       65.23      1.44 o 
  -4   7   4       56.00       56.20      1.49 o 
  -3   7   4       14.59       12.35      1.59 o 
  -2   7   4      116.28      119.79      4.35 o 
  -1   7   4       16.58       16.66      1.62 o 
   0   7   4        6.80        5.80      1.31 o 
   1   7   4       48.88       39.64      3.28 o 
   2   7   4       18.87       23.29      1.69 o 
   3   7   4       11.56        8.50      0.78 o 
   4   7   4       13.07       10.90      0.79 o 
   5   7   4      119.51      119.53      2.04 o 
   6   7   4        0.21       -0.21      0.21 o 
   7   7   4        0.04        0.54      0.25 o 
  -8   8   4       12.36        9.42      0.63 o 
  -7   8   4        1.56        1.26      0.53 o 
  -6   8   4        5.19        5.58      0.47 o 
  -5   8   4        2.41        1.58      0.65 o 
  -4   8   4       13.64       13.24      0.84 o 
  -3   8   4        9.37       12.13      0.94 o 
  -2   8   4      361.94      324.47      4.36 o 
  -1   8   4      187.25      178.98      2.76 o 
   0   8   4        8.30        9.61      0.86 o 
   1   8   4      120.34      107.46      2.66 o 
   2   8   4       54.16       53.45      1.61 o 
   3   8   4       20.61       16.18      0.99 o 
   4   8   4       18.80       21.11      0.87 o 
   5   8   4       36.75       34.27      1.33 o 
   6   8   4        0.38        1.38      0.69 o 
   7   8   4        1.80        1.70      0.54 o 
  -7   9   4       15.02       13.99      0.67 o 
  -6   9   4      138.98      139.38      2.57 o 
  -5   9   4        7.64        8.48      0.82 o 
  -4   9   4       20.69       19.23      0.91 o 
  -3   9   4      366.35      342.49      5.71 o 
  -2   9   4       21.65       21.03      0.83 o 
  -1   9   4       32.91       28.25      1.45 o 
   0   9   4      126.48      119.63      3.72 o 
   1   9   4      552.38      535.37      8.35 o 
   2   9   4        9.45       10.70      0.87 o 
   3   9   4       86.39       91.10      2.00 o 
   4   9   4       32.49       25.03      1.02 o 
   5   9   4        0.99        0.49      0.48 o 
   6   9   4       93.75       91.22      2.23 o 
  -6  10   4       41.17       38.70      0.90 o 
  -5  10   4       77.79       74.46      2.96 o 
  -4  10   4       44.51       42.36      1.73 o 
  -3  10   4      108.25      107.33      2.93 o 
  -2  10   4       22.00       22.87      0.94 o 
  -1  10   4       28.58       30.71      1.07 o 
   0  10   4      688.91      709.47     11.14 o 
   1  10   4       36.45       36.98      1.37 o 
   2  10   4      100.85      105.64      2.17 o 
   3  10   4       70.92       62.14      2.20 o 
   4  10   4       72.43       78.10      1.40 o 
   5  10   4      129.34      129.68      5.27 o 
  -5  11   4        5.35        7.77      0.68 o 
  -4  11   4       16.34       16.24      1.04 o 
  -3  11   4      139.63      150.99      2.57 o 
  -2  11   4        6.71        7.72      0.59 o 
  -1  11   4      183.25      178.34      2.44 o 
   0  11   4       43.13       44.34      2.86 o 
   1  11   4      113.71      123.77      2.79 o 
   2  11   4       64.59       64.85      2.18 o 
   3  11   4        4.90        9.90      0.95 o 
   4  11   4       17.28       20.68      1.52 o 
  -3  12   4        5.40        7.18      0.50 o 
  -2  12   4        1.36        1.25      0.47 o 
  -1  12   4       11.04       11.00      0.69 o 
   0  12   4       23.93       28.73      0.89 o 
   1  12   4        0.02       -0.01      0.46 o 
   2  12   4       23.85       26.21      1.58 o 
  -5   1   5      274.62      277.06      8.98 o 
  -4   1   5     3293.39     3905.30     75.53 o 
  -3   1   5       17.24       18.98      1.18 o 
  -2   1   5      536.72      550.65     11.18 o 
  -1   1   5       98.23       90.84      2.21 o 
   0   1   5     2391.21     2518.89     48.63 o 
   1   1   5      162.25      180.05      4.41 o 
   2   1   5       96.74       88.97      6.44 o 
   3   1   5        4.05        9.78      6.45 o 
   4   1   5      167.63      171.79      6.62 o 
   5   1   5       31.20       27.68      2.69 o 
   6   1   5      343.30      342.51      3.18 o 
   7   1   5      148.80      149.30      2.31 o 
   8   1   5        0.02        0.64      0.15 o 
   9   1   5       35.44       33.83      1.00 o 
  -8   2   5       20.86       23.15      1.48 o 
  -7   2   5      284.00      269.30      9.73 o 
  -6   2   5       11.92       34.03      4.16 o 
  -5   2   5       26.54       21.14      1.84 o 
  -4   2   5     1266.29     1418.68     39.67 o 
  -3   2   5      393.69      400.77      8.20 o 
  -2   2   5      410.62      480.81      9.57 o 
  -1   2   5      340.91      359.07      7.58 o 
   0   2   5      348.35      411.60      8.53 o 
   1   2   5      388.77      397.03      8.42 o 
   2   2   5      245.44      239.12      5.90 o 
   3   2   5      324.15      366.90      9.95 o 
   4   2   5       15.13       11.56      1.67 o 
   5   2   5      757.41      727.32      8.56 o 
   6   2   5      326.99      343.06      3.37 o 
   7   2   5       95.21       97.65      1.77 o 
   8   2   5       70.28       77.30      1.38 o 
   9   2   5       25.42       25.02      0.72 o 
  -9   3   5       10.88        9.08      1.86 o 
  -8   3   5      181.36      190.87      3.49 o 
  -7   3   5       40.70       45.59      1.45 o 
  -6   3   5      133.35      118.12      7.68 o 
  -5   3   5      429.63      433.84     12.93 o 
  -4   3   5       18.20       18.02      1.33 o 
  -3   3   5      198.72      225.14      5.53 o 
  -2   3   5      418.10      442.72     13.36 o 
  -1   3   5     1443.62     1584.29     36.32 o 
   0   3   5     2315.74     2417.57     46.68 o 
   1   3   5     2100.92     2064.00     47.43 o 
   2   3   5      820.37      809.98     18.11 o 
   3   3   5      162.66      152.58      4.15 o 
   4   3   5      581.96      570.19     30.88 o 
   5   3   5      129.75      117.38      1.52 o 
   6   3   5       95.66       91.27      1.28 o 
   7   3   5       59.96       58.38      1.02 o 
   8   3   5        0.00       -0.04      0.15 o 
  -9   4   5       18.90       20.47      0.77 o 
  -8   4   5        0.79        1.25      0.21 o 
  -7   4   5       75.51       75.09      1.56 o 
  -6   4   5      797.17      765.92     12.43 o 
  -5   4   5      141.85      134.48      4.87 o 
  -4   4   5      330.94      333.72      8.11 o 
  -3   4   5      106.03      100.81      3.51 o 
  -2   4   5       23.15       31.15      1.43 o 
  -1   4   5     1123.34     1218.91     27.82 o 
   0   4   5      219.51      268.22      5.77 o 
   1   4   5     1615.43     1781.23     40.68 o 
   2   4   5      503.68      520.57     13.37 o 
   3   4   5      119.75      117.49      4.03 o 
   4   4   5       61.46       64.69      4.43 o 
   5   4   5       43.00       42.24      1.32 o 
   6   4   5        1.77        1.63      0.26 o 
   7   4   5        6.44        4.95      0.48 o 
   8   4   5       38.80       35.28      1.20 o 
  -9   5   5        0.00       -0.10      0.21 o 
  -8   5   5        1.17        0.91      0.33 o 
  -7   5   5       76.60       83.02      1.49 o 
  -6   5   5       68.56       77.10      2.66 o 
  -5   5   5      100.96       88.67      1.70 o 
  -4   5   5        0.07        0.05      0.83 o 
  -3   5   5        2.73        2.67      0.85 o 
  -2   5   5      263.11      322.24      8.45 o 
  -1   5   5       73.03       71.77      2.22 o 
   0   5   5      144.18      150.34      4.17 o 
   1   5   5        0.10       10.38      8.81 o 
   2   5   5      141.86      137.70      5.99 o 
   3   5   5        2.38        1.67      1.44 o 
   4   5   5      182.64      156.07      2.11 o 
   5   5   5        1.22        0.59      0.21 o 
   6   5   5       53.62       51.53      0.86 o 
   7   5   5        0.96        0.17      0.21 o 
   8   5   5        0.28       -0.07      0.20 o 
  -9   6   5       90.71       96.05      1.72 o 
  -8   6   5        3.90        2.42      0.33 o 
  -7   6   5       30.05       30.28      0.88 o 
  -6   6   5      380.57      388.20      4.83 o 
  -5   6   5      286.90      282.38      3.70 o 
  -4   6   5      210.62      193.25      7.96 o 
  -3   6   5        6.41        3.69      0.73 o 
  -2   6   5      180.39      209.21      6.17 o 
  -1   6   5      744.38      777.36     17.77 o 
   0   6   5       95.86      115.97      5.26 o 
   1   6   5      396.32      429.37     19.08 o 
   2   6   5      395.29      398.25     17.86 o 
   3   6   5      308.53      291.77      4.94 o 
   4   6   5      223.86      200.90      2.61 o 
   5   6   5       81.33       76.07      1.72 o 
   6   6   5        1.59        0.71      0.46 o 
   7   6   5        3.80        5.49      0.35 o 
  -8   7   5       22.07       21.44      0.77 o 
  -7   7   5       10.59        9.12      0.48 o 
  -6   7   5      169.33      167.26      2.77 o 
  -5   7   5      183.76      169.78      2.84 o 
  -4   7   5       10.21        9.45      0.53 o 
  -3   7   5        5.22        5.25      0.71 o 
  -2   7   5      395.48      390.37     12.67 o 
  -1   7   5      202.09      196.48      6.31 o 
   0   7   5      800.43      855.28     35.45 o 
   1   7   5      498.44      485.99     20.65 o 
   2   7   5       23.95       23.02      0.68 o 
   3   7   5       24.90       20.11      1.16 o 
   4   7   5       16.91       18.83      1.25 o 
   5   7   5      391.85      367.07      4.82 o 
   6   7   5       40.80       43.14      1.74 o 
   7   7   5       36.46       37.76      1.37 o 
  -8   8   5        1.37        2.02      0.44 o 
  -7   8   5       20.01       20.50      0.93 o 
  -6   8   5       57.40       52.75      1.48 o 
  -5   8   5        0.48        2.05      1.26 o 
  -4   8   5       13.32       15.27      0.88 o 
  -3   8   5      518.32      516.19      7.33 o 
  -2   8   5      204.97      192.88      3.03 o 
  -1   8   5      400.02      370.37      5.36 o 
   0   8   5        1.05        1.41      0.66 o 
   1   8   5        6.25        7.61      0.52 o 
   2   8   5       95.48       92.57      2.03 o 
   3   8   5       32.89       32.84      1.24 o 
   4   8   5       73.03       71.52      2.07 o 
   5   8   5        7.35       11.48      0.78 o 
   6   8   5      178.89      181.59      3.54 o 
  -7   9   5        0.64        0.52      0.39 o 
  -6   9   5       25.97       26.09      1.06 o 
  -5   9   5       15.87       15.67      0.99 o 
  -4   9   5      208.70      209.35      2.96 o 
  -3   9   5        9.38       11.05      0.84 o 
  -2   9   5      111.27      116.00      1.86 o 
  -1   9   5      113.49      108.09      2.08 o 
   0   9   5      277.40      284.69      4.84 o 
   1   9   5        0.09        1.23      0.73 o 
   2   9   5        1.03        1.63      0.68 o 
   3   9   5        1.70        1.89      0.57 o 
   4   9   5        4.23        4.51      0.59 o 
   5   9   5       17.15       13.76      0.88 o 
   6   9   5       34.12       33.90      1.70 o 
  -6  10   5        4.45        2.61      0.46 o 
  -5  10   5       45.39       43.26      1.37 o 
  -4  10   5        5.62        7.24      0.58 o 
  -3  10   5       56.35       52.48      1.50 o 
  -2  10   5       33.58       31.88      0.94 o 
  -1  10   5      238.96      242.71      3.31 o 
   0  10   5       27.42       29.69      1.24 o 
   1  10   5        6.54        8.12      0.83 o 
   2  10   5        5.45        4.71      0.74 o 
   3  10   5       26.10       30.09      0.98 o 
   4  10   5        4.67        6.58      0.53 o 
   5  10   5        2.41        1.01      0.81 o 
  -5  11   5        0.01        0.37      0.40 o 
  -4  11   5      180.35      183.58      5.51 o 
  -3  11   5       67.08       71.88      1.58 o 
  -2  11   5      180.03      198.26      2.80 o 
  -1  11   5        0.97        0.97      0.56 o 
   0  11   5      165.80      178.21      3.46 o 
   1  11   5       17.01       21.10      1.72 o 
   2  11   5        1.46        1.36      0.52 o 
   3  11   5       15.20       18.30      0.76 o 
   4  11   5        0.47        0.55      0.98 o 
  -3  12   5       13.12       16.77      0.87 o 
  -2  12   5       12.79       14.29      0.55 o 
  -1  12   5        0.59        0.51      0.44 o 
   0  12   5        0.09        0.28      0.47 o 
   1  12   5        4.53        5.85      0.59 o 
   2  12   5       68.14       72.65      1.62 o 
  -5   0   6      322.44      288.48      8.71 o 
  -4   0   6      320.82      406.17     13.95 o 
  -3   0   6      374.62      400.14     11.50 o 
  -2   0   6      102.04      103.39      3.42 o 
  -1   0   6     1761.15     1743.02     47.69 o 
   0   0   6     5825.11     5812.35    158.10 o 
   1   0   6      272.01      268.64      8.08 o 
   2   0   6     1096.36     1131.61     48.13 o 
   3   0   6     4116.78     4336.04    176.40 o 
   4   0   6       26.96       21.12      4.49 o 
   5   0   6       93.28       76.16      1.81 o 
   6   0   6        6.43        5.08      0.39 o 
   7   0   6      309.31      316.22      5.15 o 
   8   0   6       42.78       45.80      1.09 o 
  -6   1   6      148.20      138.74     13.60 o 
  -5   1   6      743.87      795.24     18.62 o 
  -4   1   6      285.23      274.61      7.18 o 
  -3   1   6      220.36      262.23      5.75 o 
  -2   1   6     2327.55     2483.65     48.24 o 
  -1   1   6       28.28       34.52      1.22 o 
   0   1   6      288.46      279.32      5.94 o 
   1   1   6      100.47       98.32      2.59 o 
   2   1   6     1844.24     1880.56     43.24 o 
   3   1   6      368.16      370.07     13.26 o 
   4   1   6       63.43       61.35      3.42 o 
   5   1   6       15.04       16.20      0.79 o 
   6   1   6      365.53      365.58      3.39 o 
   7   1   6      325.69      343.08      3.90 o 
   8   1   6        4.13        5.55      0.26 o 
  -7   2   6       15.40       14.61      1.43 o 
  -6   2   6       16.54       12.00      1.96 o 
  -5   2   6      293.34      298.58     10.24 o 
  -4   2   6      563.95      559.20     13.20 o 
  -3   2   6     1634.13     1846.41     41.02 o 
  -2   2   6      103.67      100.65      2.67 o 
  -1   2   6      659.85      774.04     15.33 o 
   0   2   6       31.73       33.44      1.63 o 
   1   2   6      224.77      238.10      6.23 o 
   2   2   6      428.08      399.35     13.27 o 
   3   2   6       31.51       43.61      2.71 o 
   4   2   6        4.77        6.21      1.55 o 
   5   2   6       58.46       55.72      1.39 o 
   6   2   6      211.43      209.38      2.22 o 
   7   2   6        5.23        7.50      0.33 o 
   8   2   6        5.18        4.26      0.24 o 
  -9   3   6        6.38        8.21      0.42 o 
  -8   3   6        3.03        3.39      0.44 o 
  -7   3   6      199.94      197.22      3.40 o 
  -6   3   6      120.17      110.10      2.75 o 
  -5   3   6       66.84       62.28      3.85 o 
  -4   3   6      434.98      389.76      9.83 o 
  -3   3   6      368.30      413.23     12.09 o 
  -2   3   6      481.58      466.13     11.11 o 
  -1   3   6     2524.43     2761.55     53.59 o 
   0   3   6      749.09      764.36     17.90 o 
   1   3   6       59.70       68.40      2.66 o 
   2   3   6        0.39        2.37      0.90 o 
   3   3   6        1.13        2.17      1.13 o 
   4   3   6       63.54       67.86      4.58 o 
   5   3   6        0.97        1.92      0.36 o 
   6   3   6        0.15        0.09      0.52 o 
   7   3   6       83.29       85.49      1.39 o 
   8   3   6       31.08       36.05      1.82 o 
  -9   4   6       84.51       86.18      2.55 o 
  -8   4   6       21.49       23.10      0.76 o 
  -7   4   6        0.28        0.53      0.29 o 
  -6   4   6      684.02      629.56      7.81 o 
  -5   4   6     1054.42      963.94     28.40 o 
  -4   4   6      162.02      146.18      3.89 o 
  -3   4   6      251.54      248.83      6.90 o 
  -2   4   6      200.53      212.32      5.56 o 
  -1   4   6     3186.63     3494.11     77.56 o 
   0   4   6      267.67      251.03      5.70 o 
   1   4   6      534.51      498.55     12.44 o 
   2   4   6      339.41      305.13      9.66 o 
   3   4   6      322.29      310.36     11.29 o 
   4   4   6       10.73       11.62      2.01 o 
   5   4   6      259.13      253.22      2.94 o 
   6   4   6      127.58      134.91      2.24 o 
   7   4   6      109.68      117.99      1.68 o 
   8   4   6        6.39        6.83      0.57 o 
  -9   5   6      171.21      184.19      2.99 o 
  -8   5   6       73.53       83.95      1.58 o 
  -7   5   6       11.94       11.22      0.87 o 
  -6   5   6      444.01      441.98      5.32 o 
  -5   5   6      640.69      603.43      7.30 o 
  -4   5   6      586.70      594.70     17.43 o 
  -3   5   6      265.77      299.49      8.00 o 
  -2   5   6       21.93       19.39      1.18 o 
  -1   5   6        8.08        5.23      0.76 o 
   0   5   6      142.72      129.40      5.03 o 
   1   5   6      352.22      354.05     12.46 o 
   2   5   6      506.81      500.57     14.95 o 
   3   5   6        2.83        1.75      1.67 o 
   4   5   6      859.74      821.12     11.85 o 
   5   5   6      200.48      210.54      2.72 o 
   6   5   6      174.88      188.57      2.17 o 
   7   5   6       93.50       88.01      1.84 o 
   8   5   6       32.64       32.93      1.13 o 
  -9   6   6       60.17       64.58      1.52 o 
  -8   6   6       20.74       23.94      0.71 o 
  -7   6   6        0.22        0.64      0.30 o 
  -6   6   6      264.59      281.64      3.70 o 
  -5   6   6     1375.70     1371.98     14.78 o 
  -4   6   6      615.05      587.25      6.93 o 
  -3   6   6      322.39      304.56      8.20 o 
  -2   6   6      139.89      140.04      3.82 o 
  -1   6   6      981.38      942.24     21.83 o 
   0   6   6      104.23      108.86      4.82 o 
   1   6   6      340.75      303.22     12.89 o 
   2   6   6        8.85        5.80      2.30 o 
   3   6   6      256.28      238.64      5.43 o 
   4   6   6        8.08       11.56      1.25 o 
   5   6   6      139.20      128.83      1.91 o 
   6   6   6       73.58       74.29      1.16 o 
   7   6   6        5.29        4.37      0.46 o 
  -8   7   6        0.00        0.03      0.48 o 
  -7   7   6        0.14       -0.13      0.55 o 
  -6   7   6      106.64      115.39      2.35 o 
  -5   7   6      118.37      129.24      2.24 o 
  -4   7   6      275.81      288.68      4.85 o 
  -3   7   6       39.08       31.51      0.83 o 
  -2   7   6       11.52       14.69      1.53 o 
  -1   7   6       23.54       26.59      2.08 o 
   0   7   6      148.35      143.72      8.01 o 
   1   7   6      492.14      437.43      5.01 o 
   2   7   6        2.51        2.11      0.36 o 
   3   7   6       25.40       27.20      1.75 o 
   4   7   6        3.15        1.40      0.29 o 
   5   7   6        2.12        2.95      0.62 o 
   6   7   6       14.13       12.62      1.23 o 
   7   7   6        7.99        8.54      0.75 o 
  -8   8   6       37.07       37.79      1.37 o 
  -7   8   6       76.21       78.76      1.73 o 
  -6   8   6       39.05       37.75      1.41 o 
  -5   8   6      139.53      142.72      2.65 o 
  -4   8   6      331.91      321.57      5.33 o 
  -3   8   6      494.24      479.80      5.79 o 
  -2   8   6       20.76       24.97      0.96 o 
  -1   8   6       74.64       73.02      1.67 o 
   0   8   6       12.44       11.67      0.57 o 
   1   8   6      741.94      716.95      8.21 o 
   2   8   6       10.68       12.58      0.55 o 
   3   8   6       13.62       12.72      0.84 o 
   4   8   6        3.58        3.87      0.70 o 
   5   8   6      233.69      246.20      4.62 o 
   6   8   6       35.51       42.26      2.05 o 
  -7   9   6       28.73       27.45      1.05 o 
  -6   9   6        4.71        4.85      0.85 o 
  -5   9   6      123.26      105.39      2.13 o 
  -4   9   6      385.00      384.53      4.84 o 
  -3   9   6       24.25       27.29      0.95 o 
  -2   9   6       48.76       51.88      1.25 o 
  -1   9   6        0.10        0.40      0.63 o 
   0   9   6       53.39       53.11      1.28 o 
   1   9   6      126.69      124.17      2.14 o 
   2   9   6      259.97      272.49      4.12 o 
   3   9   6       46.75       46.02      1.43 o 
   4   9   6      100.36      109.14      2.29 o 
   5   9   6        0.92        1.09      0.96 o 
  -6  10   6       39.57       41.49      1.36 o 
  -5  10   6       92.12       97.19      3.87 o 
  -4  10   6      157.26      146.12      2.87 o 
  -3  10   6       69.27       69.21      1.54 o 
  -2  10   6        7.29        7.49      0.69 o 
  -1  10   6       47.06       51.07      1.55 o 
   0  10   6       12.61       14.35      1.07 o 
   1  10   6      139.46      146.70      3.25 o 
   2  10   6       28.52       25.75      1.25 o 
   3  10   6      190.88      196.73      3.22 o 
   4  10   6       16.99       15.15      1.12 o 
  -5  11   6        9.67       10.45      0.70 o 
  -4  11   6       33.48       36.58      1.11 o 
  -3  11   6       27.17       24.06      0.62 o 
  -2  11   6      246.79      270.23      3.52 o 
  -1  11   6       11.34       10.85      0.69 o 
   0  11   6        1.19        1.33      0.61 o 
   1  11   6        4.62        4.54      0.66 o 
   2  11   6       79.48       80.27      2.78 o 
   3  11   6       49.19       56.50      1.29 o 
  -3  12   6       10.67       12.37      0.74 o 
  -2  12   6        8.27        7.19      0.52 o 
  -1  12   6       37.58       42.52      1.27 o 
   0  12   6        0.17        0.49      0.42 o 
   1  12   6       36.64       37.73      1.17 o 
  -6   1   7       52.28       62.82      5.48 o 
  -5   1   7       13.96        9.75      0.87 o 
  -4   1   7        9.00        4.82      0.76 o 
  -3   1   7      179.34      189.76      4.45 o 
  -2   1   7      295.92      365.32      7.72 o 
  -1   1   7      342.79      358.63      7.48 o 
   0   1   7     1087.29     1180.52     23.35 o 
   1   1   7      384.12      449.57     11.55 o 
   2   1   7       10.05        8.64      1.74 o 
   3   1   7      189.71      152.56      7.26 o 
   4   1   7       90.68       81.16      4.17 o 
   5   1   7        1.85        2.87      0.31 o 
   6   1   7        2.64        4.81      0.29 o 
   7   1   7        2.59        2.27      0.29 o 
   8   1   7        1.42        0.82      0.15 o 
  -7   2   7       15.57       19.38      1.75 o 
  -6   2   7       32.67       29.21      3.23 o 
  -5   2   7        1.77        1.65      0.93 o 
  -4   2   7       81.77       81.10      2.62 o 
  -3   2   7     1661.83     1816.38     40.41 o 
  -2   2   7      163.48      150.93      3.67 o 
  -1   2   7      422.43      541.54     11.12 o 
   0   2   7     1484.28     1491.88     29.31 o 
   1   2   7     4703.28     4822.02    108.89 o 
   2   2   7      678.92      635.59     15.59 o 
   3   2   7      349.22      318.85      9.22 o 
   4   2   7      442.94      413.04     12.26 o 
   5   2   7      276.19      276.39      4.71 o 
   6   2   7      131.45      140.12      1.58 o 
   7   2   7      119.18      120.65      1.74 o 
   8   2   7        1.96        3.61      0.76 o 
  -8   3   7       34.94       32.96      0.94 o 
  -7   3   7      224.26      210.76      3.11 o 
  -6   3   7       11.98        9.02      0.45 o 
  -5   3   7      525.17      509.59     12.44 o 
  -4   3   7      253.00      252.17      6.76 o 
  -3   3   7      511.25      526.00     12.30 o 
  -2   3   7      349.48      427.95     10.29 o 
  -1   3   7      517.54      560.64     11.28 o 
   0   3   7       90.52      120.93      2.88 o 
   1   3   7     1086.51     1090.19     25.62 o 
   2   3   7      210.53      217.93      6.28 o 
   3   3   7      144.91      151.20      7.21 o 
   4   3   7      129.98      110.07      2.42 o 
   5   3   7       21.57       19.93      0.65 o 
   6   3   7       39.33       39.56      0.89 o 
   7   3   7       23.37       20.29      0.68 o 
   8   3   7       53.71       54.92      2.13 o 
  -9   4   7       18.64       15.91      0.96 o 
  -8   4   7       62.76       61.13      1.45 o 
  -7   4   7      188.09      191.53      2.93 o 
  -6   4   7      234.71      230.03      3.29 o 
  -5   4   7      175.88      153.23      5.64 o 
  -4   4   7      411.19      418.98     10.73 o 
  -3   4   7      350.95      345.58      9.17 o 
  -2   4   7       38.69       50.18      3.12 o 
  -1   4   7      124.01      137.58      7.60 o 
   0   4   7       71.24       89.01      4.76 o 
   1   4   7      322.23      308.23      8.38 o 
   2   4   7       79.81       80.66      5.01 o 
   3   4   7       20.31       22.54      4.49 o 
   4   4   7      667.83      620.44      6.74 o 
   5   4   7       25.58       23.38      1.19 o 
   6   4   7        6.17        7.00      0.69 o 
   7   4   7        9.63        9.62      0.47 o 
   8   4   7        4.15        3.35      0.17 o 
  -9   5   7        0.88        0.87      0.57 o 
  -8   5   7       19.84       14.67      0.67 o 
  -7   5   7       43.51       43.08      1.55 o 
  -6   5   7        4.15        3.98      0.38 o 
  -5   5   7       86.47       91.23      1.75 o 
  -4   5   7        7.94       11.50      2.04 o 
  -3   5   7       92.95       91.16      3.20 o 
  -2   5   7      323.32      354.33      9.48 o 
  -1   5   7       97.68       78.84      2.35 o 
   0   5   7       84.12      102.66      4.74 o 
   1   5   7        0.78        0.55      1.20 o 
   2   5   7        3.77        5.61      2.92 o 
   3   5   7       41.73       39.20      1.08 o 
   4   5   7        1.55        1.38      0.29 o 
   5   5   7       10.12       11.40      0.47 o 
   6   5   7       24.69       26.69      0.52 o 
   7   5   7       14.84       17.39      0.42 o 
  -9   6   7        0.07        0.18      0.50 o 
  -8   6   7       51.46       48.79      1.42 o 
  -7   6   7       35.67       33.16      1.12 o 
  -6   6   7       64.97       65.31      1.33 o 
  -5   6   7      129.62      132.63      2.26 o 
  -4   6   7      260.88      246.16      2.78 o 
  -3   6   7      188.80      204.08      6.46 o 
  -2   6   7      308.19      290.20      8.16 o 
  -1   6   7       50.13       63.60      4.17 o 
   0   6   7      214.57      194.45     10.44 o 
   1   6   7       96.89       79.57      5.15 o 
   2   6   7      191.36      180.77      4.93 o 
   3   6   7      169.28      155.64      2.35 o 
   4   6   7        9.93        9.60      0.44 o 
   5   6   7       41.36       41.56      0.94 o 
   6   6   7        0.16       -0.40      0.35 o 
   7   6   7       16.74       17.76      1.15 o 
  -8   7   7       60.03       55.85      1.55 o 
  -7   7   7       86.89       84.87      1.85 o 
  -6   7   7        7.13       10.35      0.90 o 
  -5   7   7      447.98      464.02      5.86 o 
  -4   7   7        1.75        3.32      0.70 o 
  -3   7   7        8.97        7.66      0.61 o 
  -2   7   7        2.17        4.15      0.99 o 
  -1   7   7       49.52       42.22      1.23 o 
   0   7   7       74.17       72.39      1.48 o 
   1   7   7     1194.61     1111.40     12.51 o 
   2   7   7      107.91      109.98      1.85 o 
   3   7   7       65.56       67.25      1.99 o 
   4   7   7        4.06        5.61      0.38 o 
   5   7   7       24.75       20.16      0.63 o 
   6   7   7       38.84       45.76      1.65 o 
  -8   8   7      127.32      132.73      2.33 o 
  -7   8   7        0.06        0.09      0.51 o 
  -6   8   7       44.08       45.74      1.56 o 
  -5   8   7        7.41        7.79      0.95 o 
  -4   8   7        0.50        3.53      1.27 o 
  -3   8   7      670.24      645.41      7.41 o 
  -2   8   7       53.75       45.68      1.17 o 
  -1   8   7       26.65       28.86      1.07 o 
   0   8   7      368.79      361.55      4.81 o 
   1   8   7      919.56      890.47     10.14 o 
   2   8   7        8.65       11.40      0.69 o 
   3   8   7       35.73       36.43      0.84 o 
   4   8   7       29.15       27.89      1.07 o 
   5   8   7        1.41        1.12      0.63 o 
   6   8   7        0.19        0.00      0.77 o 
  -7   9   7       32.94       33.35      1.19 o 
  -6   9   7        0.07        0.13      0.50 o 
  -5   9   7        8.36        8.59      0.82 o 
  -4   9   7        3.54        2.52      0.50 o 
  -3   9   7        1.39        1.25      0.55 o 
  -2   9   7       16.46       13.32      0.80 o 
  -1   9   7        0.12        0.69      0.89 o 
   0   9   7      371.81      384.92      5.29 o 
   1   9   7      115.32      117.55      1.98 o 
   2   9   7       20.75       25.14      0.80 o 
   3   9   7        7.49        8.09      0.73 o 
   4   9   7       10.97        9.70      0.78 o 
   5   9   7       98.30      108.73      3.07 o 
  -6  10   7        6.36        7.78      0.48 o 
  -5  10   7        1.01        1.38      0.54 o 
  -4  10   7        0.29        0.24      0.59 o 
  -3  10   7       17.30       19.65      0.78 o 
  -2  10   7       24.51       26.59      0.73 o 
  -1  10   7      191.53      204.42      2.88 o 
   0  10   7       17.93       16.26      1.10 o 
   1  10   7        3.47        4.23      0.73 o 
   2  10   7       11.49       12.23      0.78 o 
   3  10   7        6.74        6.11      0.57 o 
   4  10   7        2.70        4.21      0.49 o 
  -4  11   7       16.17       14.12      0.90 o 
  -3  11   7       14.25       14.53      0.42 o 
  -2  11   7       44.74       53.87      1.20 o 
  -1  11   7       12.21       11.61      0.68 o 
   0  11   7       86.89       90.70      2.50 o 
   1  11   7        3.30        3.92      0.57 o 
   2  11   7        6.10        6.44      0.58 o 
   3  11   7        0.15        0.50      0.37 o 
  -2  12   7        6.99        6.69      0.45 o 
  -1  12   7        0.07        0.44      0.40 o 
   0  12   7       47.84       51.61      1.17 o 
  -6   0   8       13.77       11.71      1.42 o 
  -5   0   8       22.61       11.38      1.75 o 
  -4   0   8      135.10      185.11      6.79 o 
  -3   0   8      546.07      613.89     18.15 o 
  -2   0   8      136.74      132.92      4.34 o 
  -1   0   8        5.35        8.47      1.23 o 
   0   0   8     1680.27     1793.63     49.79 o 
   1   0   8     1144.83     1330.22     37.86 o 
   2   0   8      428.95      364.61     18.44 o 
   3   0   8      103.32       83.86      8.11 o 
   4   0   8      110.93       97.66      2.01 o 
   5   0   8        0.65        1.26      0.30 o 
   6   0   8      404.97      427.30      6.78 o 
   7   0   8      260.75      276.47      4.48 o 
   8   0   8       12.87       13.37      1.48 o 
  -6   1   8       66.18       68.35      3.40 o 
  -5   1   8       75.90       65.55      2.70 o 
  -4   1   8     1361.07     1456.35     33.18 o 
  -3   1   8      692.35      753.56     15.52 o 
  -2   1   8      142.98      153.05      3.72 o 
  -1   1   8       99.58      104.25      3.07 o 
   0   1   8      240.45      262.32      5.74 o 
   1   1   8     1336.59     1348.08     31.46 o 
   2   1   8       12.00       16.58      2.35 o 
   3   1   8      222.95      185.33      6.29 o 
   4   1   8      116.56      106.68      2.32 o 
   5   1   8      133.10      120.34      1.58 o 
   6   1   8       40.78       42.63      0.70 o 
   7   1   8       88.51       88.10      1.26 o 
   8   1   8        9.78        8.46      0.78 o 
  -7   2   8       46.34       44.78      4.11 o 
  -6   2   8        6.46        7.02      0.81 o 
  -5   2   8        0.12        3.88      2.30 o 
  -4   2   8      472.08      491.91     11.85 o 
  -3   2   8      377.57      430.93     10.75 o 
  -2   2   8      752.92      806.46     16.52 o 
  -1   2   8      781.54      913.45     18.50 o 
   0   2   8      350.85      392.71      8.51 o 
   1   2   8       32.33       18.87      1.43 o 
   2   2   8        0.18        3.87      4.27 o 
   3   2   8      217.91      230.42      9.79 o 
   4   2   8       74.46       69.91      1.06 o 
   5   2   8       66.70       65.88      1.17 o 
   6   2   8        1.37        1.20      0.21 o 
   7   2   8        0.42        0.43      0.43 o 
   8   2   8        0.63        1.28      0.18 o 
  -8   3   8        4.21        3.93      1.07 o 
  -7   3   8       15.10       13.73      0.74 o 
  -6   3   8      115.13      106.08      1.89 o 
  -5   3   8       79.29       79.93      2.56 o 
  -4   3   8      669.43      659.81     19.20 o 
  -3   3   8      201.71      195.48      4.89 o 
  -2   3   8       29.78       28.48      1.87 o 
  -1   3   8      215.10      265.41      5.98 o 
   0   3   8      775.53      866.74     21.00 o 
   1   3   8      804.81      789.67     19.30 o 
   2   3   8        0.79        4.90      1.19 o 
   3   3   8        3.87        3.31      2.18 o 
   4   3   8        6.85        5.16      0.29 o 
   5   3   8       64.30       62.18      0.99 o 
   6   3   8       17.19       19.77      0.89 o 
   7   3   8        8.72       11.01      0.41 o 
  -9   4   8       76.01       86.03      2.57 o 
  -8   4   8       14.15       18.10      0.97 o 
  -7   4   8        3.33        2.98      0.61 o 
  -6   4   8       47.13       34.70      0.93 o 
  -5   4   8      743.17      646.27      7.60 o 
  -4   4   8       66.42       62.43      2.20 o 
  -3   4   8      398.51      411.82      9.75 o 
  -2   4   8       45.15       78.17      3.03 o 
  -1   4   8        1.96        1.30      0.60 o 
   0   4   8      833.75      850.87     24.24 o 
   1   4   8        0.07        1.09      0.98 o 
   2   4   8      181.18      173.73      6.02 o 
   3   4   8       44.66       36.40      0.84 o 
   4   4   8      248.07      244.18      3.07 o 
   5   4   8        0.11        0.06      0.36 o 
   6   4   8       92.88       99.02      1.89 o 
   7   4   8       14.05       16.05      0.44 o 
  -9   5   8      109.23      121.61      2.31 o 
  -8   5   8        0.63        0.60      0.66 o 
  -7   5   8       85.99       95.09      1.93 o 
  -6   5   8      127.94      139.81      2.49 o 
  -5   5   8      351.79      331.82      4.18 o 
  -4   5   8       15.61       14.63      0.66 o 
  -3   5   8      687.94      683.89     16.34 o 
  -2   5   8       34.63       35.03      1.70 o 
  -1   5   8     1476.56     1538.53     44.51 o 
   0   5   8      142.75      116.55      4.66 o 
   1   5   8      472.71      440.34     17.67 o 
   2   5   8       68.76       64.27      1.85 o 
   3   5   8      301.64      277.16      3.38 o 
   4   5   8      572.91      575.75      6.39 o 
   5   5   8      487.11      496.11      6.01 o 
   6   5   8       12.90       11.07      0.58 o 
   7   5   8        4.52        3.48      0.31 o 
  -9   6   8       50.01       51.44      2.28 o 
  -8   6   8        4.22        5.44      0.72 o 
  -7   6   8        1.10        2.79      1.63 o 
  -6   6   8        7.83        7.92      0.74 o 
  -5   6   8       42.38       49.41      1.28 o 
  -4   6   8        6.97       12.15      0.63 o 
  -3   6   8       42.71       41.78      1.07 o 
  -2   6   8       71.64       75.97      4.27 o 
  -1   6   8        6.78        6.45      1.28 o 
   0   6   8       24.95       28.13      3.94 o 
   1   6   8        0.85        0.93      0.29 o 
   2   6   8      212.25      205.12      3.18 o 
   3   6   8       47.33       45.17      1.61 o 
   4   6   8       92.73       85.15      1.57 o 
   5   6   8        4.48        4.16      0.31 o 
   6   6   8       10.25       10.08      0.52 o 
  -8   7   8        2.43        2.83      0.56 o 
  -7   7   8       13.28       16.79      1.11 o 
  -6   7   8        0.25        1.26      0.58 o 
  -5   7   8        0.13        0.76      0.59 o 
  -4   7   8       45.90       49.84      1.72 o 
  -3   7   8      147.54      160.03      3.05 o 
  -2   7   8       26.24       25.59      0.92 o 
  -1   7   8       26.23       22.34      0.92 o 
   0   7   8       90.20       84.74      1.50 o 
   1   7   8       21.11       18.11      0.83 o 
   2   7   8       96.29       99.54      1.70 o 
   3   7   8       71.51       74.83      1.78 o 
   4   7   8       20.84       18.63      0.84 o 
   5   7   8        5.93        5.75      0.38 o 
   6   7   8       24.42       21.83      1.09 o 
  -7   8   8        3.94        4.64      0.68 o 
  -6   8   8        0.09        1.57      0.66 o 
  -5   8   8       76.93       77.00      1.81 o 
  -4   8   8       99.85       97.95      1.71 o 
  -3   8   8      195.50      174.44      2.35 o 
  -2   8   8      106.10       97.14      1.72 o 
  -1   8   8        3.05        4.16      0.73 o 
   0   8   8       81.92       84.00      1.50 o 
   1   8   8       60.46       66.90      1.84 o 
   2   8   8       31.50       36.55      0.93 o 
   3   8   8        4.00        4.48      0.31 o 
   4   8   8        0.50        1.51      0.29 o 
   5   8   8        5.55        5.54      0.62 o 
  -7   9   8        5.39        6.22      0.59 o 
  -6   9   8       39.71       39.64      1.04 o 
  -5   9   8       31.50       35.53      1.06 o 
  -4   9   8        9.44        6.04      0.66 o 
  -3   9   8      393.69      399.82      4.64 o 
  -2   9   8       14.20       15.03      0.78 o 
  -1   9   8      243.94      243.95      3.35 o 
   0   9   8      102.45      108.99      1.98 o 
   1   9   8        0.50        1.41      0.38 o 
   2   9   8        4.20        3.15      0.33 o 
   3   9   8       45.23       48.77      1.71 o 
   4   9   8        0.47        0.89      0.47 o 
  -6  10   8       21.81       25.56      0.78 o 
  -5  10   8        0.94        0.44      0.50 o 
  -4  10   8       64.64       72.56      1.93 o 
  -3  10   8        6.96        5.54      0.57 o 
  -2  10   8       24.79       27.93      0.75 o 
  -1  10   8        5.67        6.60      0.36 o 
   0  10   8       32.10       36.00      0.78 o 
   1  10   8       10.79       10.26      1.11 o 
   2  10   8        8.92       10.15      0.74 o 
   3  10   8        8.07        7.91      0.57 o 
  -4  11   8       62.55       59.43      1.54 o 
  -3  11   8       23.21       27.18      1.04 o 
  -2  11   8        1.26        1.18      0.26 o 
  -1  11   8        7.09        6.25      0.39 o 
   0  11   8       24.96       24.43      0.92 o 
   1  11   8       25.29       26.14      1.86 o 
   2  11   8       19.62       20.20      1.25 o 
  -7   1   9      104.41       94.53      2.73 o 
  -6   1   9       95.03       85.60      1.97 o 
  -5   1   9       22.34       23.97      1.35 o 
  -4   1   9      819.63      814.25     18.60 o 
  -3   1   9        0.85        1.80      0.48 o 
  -2   1   9      968.26     1034.20     21.13 o 
  -1   1   9      185.57      176.81      4.42 o 
   0   1   9     1264.68     1396.98     27.80 o 
   1   1   9      112.51      119.00      4.11 o 
   2   1   9      161.30      147.22      6.98 o 
   3   1   9      664.24      638.74     21.78 o 
   4   1   9       61.10       59.40      1.01 o 
   5   1   9      257.27      245.78      2.89 o 
   6   1   9      122.29      146.82      1.71 o 
   7   1   9      137.83      145.57      2.23 o 
  -8   2   9       41.33       40.51      2.74 o 
  -7   2   9      262.60      255.49      4.93 o 
  -6   2   9        0.02        0.72      0.58 o 
  -5   2   9      780.08      753.33     17.77 o 
  -4   2   9       69.80       72.36      2.22 o 
  -3   2   9     1531.43     1494.20     33.81 o 
  -2   2   9      133.29      171.52      4.56 o 
  -1   2   9     1972.70     2085.98     40.70 o 
   0   2   9       48.77       58.29      2.43 o 
   1   2   9      824.44      833.68     20.15 o 
   2   2   9      233.04      238.49      9.79 o 
   3   2   9       83.87       73.66      1.74 o 
   4   2   9       39.11       32.48      1.25 o 
   5   2   9        9.59        9.12      0.44 o 
   6   2   9      232.76      243.89      5.06 o 
   7   2   9        2.07        1.68      0.21 o 
  -8   3   9       45.90       46.47      1.48 o 
  -7   3   9        6.00        5.54      0.84 o 
  -6   3   9      411.92      381.85      4.99 o 
  -5   3   9       15.63       18.64      0.80 o 
  -4   3   9       29.93       25.06      1.82 o 
  -3   3   9      381.17      409.92     10.69 o 
  -2   3   9       32.44       14.49      0.90 o 
  -1   3   9      491.56      490.23     10.52 o 
   0   3   9      242.00      231.31      6.49 o 
   1   3   9      226.70      206.42      5.98 o 
   2   3   9      532.88      495.09     17.16 o 
   3   3   9      456.64      395.67      4.81 o 
   4   3   9        0.36        1.09      0.38 o 
   5   3   9      170.32      174.07      2.18 o 
   6   3   9        9.44       12.37      0.47 o 
   7   3   9       30.33       33.62      0.64 o 
  -9   4   9       65.93       75.69      2.39 o 
  -8   4   9        0.96        1.82      0.58 o 
  -7   4   9       53.17       52.46      1.50 o 
  -6   4   9      682.82      644.75      7.99 o 
  -5   4   9      751.98      718.58      8.03 o 
  -4   4   9       81.12       81.40      3.13 o 
  -3   4   9       30.32       32.07      1.80 o 
  -2   4   9      103.44      109.90      3.52 o 
  -1   4   9       37.43       30.19      2.75 o 
   0   4   9        1.10       14.58     12.20 o 
   1   4   9       69.42       66.21      3.12 o 
   2   4   9     1180.62     1052.90     16.89 o 
   3   4   9      263.73      242.35      3.26 o 
   4   4   9        0.18        0.37      0.35 o 
   5   4   9       17.29       18.36      0.92 o 
   6   4   9       19.12       16.99      0.49 o 
   7   4   9        5.68        5.04      0.27 o 
  -9   5   9       22.14       22.57      1.64 o 
  -8   5   9       13.83       10.05      0.64 o 
  -7   5   9       68.44       67.14      1.56 o 
  -6   5   9       33.28       42.58      1.53 o 
  -5   5   9       57.14       49.99      1.34 o 
  -4   5   9       60.27       50.14      1.01 o 
  -3   5   9       23.11       20.38      1.16 o 
  -2   5   9        2.06        0.51      0.82 o 
  -1   5   9        2.36        1.01      1.05 o 
   0   5   9      193.40      188.35      7.02 o 
   1   5   9        9.07        6.51      1.02 o 
   2   5   9       26.96       27.92      0.83 o 
   3   5   9        0.38        0.80      0.50 o 
   4   5   9        0.08        0.85      0.30 o 
   5   5   9       12.66       13.26      0.53 o 
   6   5   9        1.37        0.47      0.22 o 
  -8   6   9        1.82        1.66      0.63 o 
  -7   6   9      111.20      100.99      2.00 o 
  -6   6   9      699.62      743.41      9.40 o 
  -5   6   9      514.22      502.15      6.11 o 
  -4   6   9        8.30        8.29      0.60 o 
  -3   6   9       37.28       31.17      0.85 o 
  -2   6   9        3.49        2.42      0.51 o 
  -1   6   9      409.21      360.77      4.82 o 
   0   6   9        4.17        4.74      0.38 o 
   1   6   9      722.30      669.23      7.66 o 
   2   6   9      570.23      568.17      7.72 o 
   3   6   9       31.32       30.74      1.51 o 
   4   6   9       69.48       75.26      1.40 o 
   5   6   9       44.89       43.45      1.22 o 
   6   6   9       19.67       18.50      1.06 o 
  -8   7   9       24.78       27.76      1.30 o 
  -7   7   9       18.58       21.91      1.06 o 
  -6   7   9      140.57      147.97      2.52 o 
  -5   7   9       64.25       68.07      1.66 o 
  -4   7   9      190.99      204.90      2.62 o 
  -3   7   9      258.96      244.50      2.94 o 
  -2   7   9        1.08        1.16      0.50 o 
  -1   7   9        0.18        1.17      0.65 o 
   0   7   9       25.72       24.44      0.76 o 
   1   7   9      408.90      413.04      5.02 o 
   2   7   9      156.93      161.65      2.40 o 
   3   7   9       75.51       80.80      1.89 o 
   4   7   9       18.72       21.90      0.94 o 
   5   7   9       29.05       30.32      1.20 o 
  -7   8   9       80.20       82.20      1.77 o 
  -6   8   9        0.36        0.52      0.55 o 
  -5   8   9      254.09      249.88      4.86 o 
  -4   8   9       93.64       96.06      1.63 o 
  -3   8   9       81.99       81.65      1.54 o 
  -2   8   9        0.32        1.21      0.55 o 
  -1   8   9      128.26      114.40      1.87 o 
   0   8   9       71.77       76.71      1.46 o 
   1   8   9        4.11        3.27      0.30 o 
   2   8   9       92.62       86.51      1.57 o 
   3   8   9       31.11       30.37      1.67 o 
   4   8   9        2.77        4.37      0.46 o 
   5   8   9        7.39        9.63      1.07 o 
  -6   9   9        8.67       10.64      0.61 o 
  -5   9   9        1.73        2.34      0.61 o 
  -4   9   9       64.37       67.17      1.47 o 
  -3   9   9        4.51        3.64      0.54 o 
  -2   9   9        4.33        5.84      0.45 o 
  -1   9   9       11.82       12.02      0.51 o 
   0   9   9       10.99        7.91      1.11 o 
   1   9   9       52.67       48.38      1.31 o 
   2   9   9       27.74       27.69      0.92 o 
   3   9   9       65.41       70.61      1.35 o 
   4   9   9       21.13       26.70      1.68 o 
  -5  10   9       21.69       18.25      1.15 o 
  -4  10   9        2.34        1.76      0.55 o 
  -3  10   9       41.95       41.81      0.89 o 
  -2  10   9       76.87       82.54      1.34 o 
  -1  10   9       19.63       16.25      0.53 o 
   0  10   9        0.95        2.21      0.39 o 
   1  10   9        9.49        8.42      0.46 o 
   2  10   9        0.44        0.25      0.47 o 
   3  10   9       38.47       41.24      1.13 o 
  -3  11   9        0.74        0.71      0.20 o 
  -2  11   9        8.44       10.35      0.43 o 
  -1  11   9        1.56        2.57      0.62 o 
   0  11   9       25.75       29.56      1.42 o 
   1  11   9       34.22       30.55      2.18 o 
  -7   0  10      168.34      176.11      4.72 o 
  -6   0  10      155.79      125.87      3.06 o 
  -5   0  10      555.23      505.36     10.63 o 
  -4   0  10      344.83      306.32      9.85 o 
  -3   0  10      200.71      214.89      6.83 o 
  -2   0  10        7.25        5.61      1.26 o 
  -1   0  10     1008.78      935.10     40.41 o 
   0   0  10      134.40      165.18      6.04 o 
   1   0  10      267.61      228.02     12.98 o 
   2   0  10       68.66       75.03      7.67 o 
   3   0  10      817.00      744.81     12.98 o 
   4   0  10      180.22      175.09      3.35 o 
   5   0  10       55.60       64.56      1.95 o 
   6   0  10      331.73      343.35      5.12 o 
   7   0  10       22.38       24.57      0.70 o 
  -7   1  10      176.71      173.37      3.23 o 
  -6   1  10        9.21       10.13      1.36 o 
  -5   1  10      112.46       95.71      1.79 o 
  -4   1  10      197.07      179.52      4.99 o 
  -3   1  10      128.80      124.92      3.10 o 
  -2   1  10       85.31       90.15      2.61 o 
  -1   1  10       61.52       72.50      2.32 o 
   0   1  10      330.63      323.23      9.07 o 
   1   1  10      370.33      375.80     13.44 o 
   2   1  10      238.72      217.87      9.32 o 
   3   1  10       92.94       80.74      2.58 o 
   4   1  10       83.99       88.48      1.38 o 
   5   1  10        4.12        4.08      0.28 o 
   6   1  10        5.86        5.83      0.27 o 
   7   1  10       37.46       44.06      0.75 o 
  -8   2  10       15.43       14.23      1.48 o 
  -7   2  10        8.08       10.11      0.80 o 
  -6   2  10        5.40        5.12      0.64 o 
  -5   2  10       35.86       31.55      0.97 o 
  -4   2  10       53.81       47.05      2.09 o 
  -3   2  10       34.04       28.95      4.14 o 
  -2   2  10      121.22      138.52      3.78 o 
  -1   2  10      665.00      703.39     14.60 o 
   0   2  10       24.36       22.98      2.37 o 
   1   2  10       88.77       95.49      5.30 o 
   2   2  10        5.16        4.59      1.19 o 
   3   2  10      123.10      119.72      2.09 o 
   4   2  10       76.96       70.34      1.17 o 
   5   2  10       46.71       43.77      0.80 o 
   6   2  10       32.03       29.99      0.55 o 
   7   2  10       11.50       12.20      0.33 o 
  -8   3  10        0.91        0.61      0.71 o 
  -7   3  10       31.28       26.87      1.31 o 
  -6   3  10       24.31       25.08      1.19 o 
  -5   3  10      430.37      401.55      5.83 o 
  -4   3  10       35.98       30.18      2.07 o 
  -3   3  10       10.86       12.53      1.25 o 
  -2   3  10       26.32       22.00      1.65 o 
  -1   3  10       14.85       11.60      1.36 o 
   0   3  10      480.26      453.27     12.27 o 
   1   3  10      219.03      217.38      6.94 o 
   2   3  10      198.40      180.94      2.82 o 
   3   3  10      146.71      141.09      2.37 o 
   4   3  10      199.69      210.68      2.93 o 
   5   3  10       13.24       14.20      0.54 o 
   6   3  10        0.09        0.02      0.15 o 
   7   3  10        0.07        0.09      0.16 o 
  -9   4  10        0.92        0.55      1.09 o 
  -8   4  10       42.27       44.86      1.46 o 
  -7   4  10       58.80       64.43      1.69 o 
  -6   4  10       16.45       17.19      0.79 o 
  -5   4  10      172.88      185.17      2.64 o 
  -4   4  10      240.66      220.65      3.84 o 
  -3   4  10      779.35      754.82     17.89 o 
  -2   4  10       28.57       23.66      1.42 o 
  -1   4  10      318.96      292.24      9.27 o 
   0   4  10       41.32       38.51      3.34 o 
   1   4  10      670.70      604.90     10.09 o 
   2   4  10      126.87      107.45      2.16 o 
   3   4  10        1.85        1.41      0.30 o 
   4   4  10        1.77        0.92      0.21 o 
   5   4  10      117.54      128.56      2.78 o 
   6   4  10        8.70        8.62      0.47 o 
  -9   5  10      157.67      157.26      3.34 o 
  -8   5  10      324.14      332.13      7.09 o 
  -7   5  10        1.56        1.57      0.60 o 
  -6   5  10      104.97       94.07      1.72 o 
  -5   5  10       96.45       94.58      1.67 o 
  -4   5  10      346.92      340.29      3.80 o 
  -3   5  10       48.74       49.29      1.12 o 
  -2   5  10       22.08       16.35      0.94 o 
  -1   5  10      226.94      212.72      4.54 o 
   0   5  10       30.57       24.18      0.70 o 
   1   5  10       22.96       23.96      0.79 o 
   2   5  10       65.76       67.68      1.45 o 
   3   5  10        1.42        2.07      0.58 o 
   4   5  10       24.73       22.02      0.73 o 
   5   5  10        0.10        1.09      0.29 o 
   6   5  10       72.63       75.78      1.36 o 
  -8   6  10       65.61       60.05      2.22 o 
  -7   6  10      109.19      108.67      2.56 o 
  -6   6  10       46.70       39.41      1.06 o 
  -5   6  10        0.23        1.33      0.55 o 
  -4   6  10       23.32       23.98      0.79 o 
  -3   6  10      240.83      232.91      3.23 o 
  -2   6  10       39.86       35.31      1.28 o 
  -1   6  10       29.78       25.80      0.78 o 
   0   6  10       10.49        9.48      0.48 o 
   1   6  10      733.65      729.77      8.22 o 
   2   6  10       15.35       15.27      0.68 o 
   3   6  10       53.81       55.85      1.66 o 
   4   6  10        1.84        1.73      0.31 o 
   5   6  10      117.26      112.09      2.22 o 
   6   6  10       11.71       12.79      1.81 o 
  -8   7  10       24.18       25.83      0.98 o 
  -7   7  10        5.15        3.93      0.67 o 
  -6   7  10       28.73       28.43      1.19 o 
  -5   7  10        0.05        0.07      0.52 o 
  -4   7  10        0.12       -0.04      0.44 o 
  -3   7  10      124.40      111.02      1.88 o 
  -2   7  10       82.21       72.59      1.63 o 
  -1   7  10       18.62       15.31      0.60 o 
   0   7  10      136.65      142.30      2.23 o 
   1   7  10      181.37      187.28      2.59 o 
   2   7  10       24.66       19.42      0.63 o 
   3   7  10        6.00        5.02      0.40 o 
   4   7  10       12.02        8.82      0.82 o 
   5   7  10        0.70        1.58      0.21 o 
  -7   8  10        0.02        2.12      1.66 o 
  -6   8  10        0.57        0.26      0.61 o 
  -5   8  10        8.27       10.75      0.74 o 
  -4   8  10        1.38        0.68      0.56 o 
  -3   8  10       42.16       39.23      1.15 o 
  -2   8  10        9.44        8.43      0.43 o 
  -1   8  10       89.52       81.80      1.80 o 
   0   8  10        4.28        5.33      0.95 o 
   1   8  10      126.23      115.24      1.80 o 
   2   8  10       42.31       39.14      2.39 o 
   3   8  10        3.15        3.23      0.33 o 
   4   8  10        7.00        6.29      0.38 o 
  -6   9  10        0.74        0.54      0.53 o 
  -5   9  10       31.63       31.36      1.30 o 
  -4   9  10        0.64        0.44      0.62 o 
  -3   9  10        5.58        4.13      0.63 o 
  -2   9  10        3.53        3.66      0.36 o 
  -1   9  10        0.09        0.09      0.51 o 
   0   9  10       69.80       75.81      1.41 o 
   1   9  10        0.06        0.11      0.20 o 
   2   9  10       24.50       25.83      1.20 o 
   3   9  10        3.80        4.85      0.47 o 
  -5  10  10       20.57       24.63      0.77 o 
  -4  10  10        8.39        9.41      0.83 o 
  -3  10  10       18.20       17.53      0.86 o 
  -2  10  10        4.48        4.58      0.34 o 
  -1  10  10       14.35       17.74      0.49 o 
   0  10  10        3.67        1.76      0.28 o 
   1  10  10       20.56       25.34      0.65 o 
   2  10  10       27.14       25.29      0.79 o 
  -2  11  10       10.85       10.44      0.94 o 
  -1  11  10        1.53        1.59      0.19 o 
  -8   1  11        0.03        0.33      0.88 o 
  -7   1  11      101.12       95.62      2.11 o 
  -6   1  11       35.31       29.71      1.37 o 
  -5   1  11       68.38       63.65      1.87 o 
  -4   1  11       52.03       47.22      2.50 o 
  -3   1  11       48.38       39.10      2.40 o 
  -2   1  11      230.32      223.08      5.46 o 
  -1   1  11      268.58      252.09      6.03 o 
   0   1  11      281.65      278.88      8.34 o 
   1   1  11       66.27       67.06      4.84 o 
   2   1  11       10.94        8.62      0.48 o 
   3   1  11      134.47      124.18      1.78 o 
   4   1  11        0.63        2.38      0.51 o 
   5   1  11        0.29        0.75      0.22 o 
   6   1  11       31.80       32.03      0.58 o 
  -8   2  11      104.63      110.26      4.38 o 
  -7   2  11      120.81      114.98      3.53 o 
  -6   2  11      282.23      275.18      3.84 o 
  -5   2  11      389.01      369.84      4.86 o 
  -4   2  11      453.98      427.99      5.48 o 
  -3   2  11      320.01      304.62      8.63 o 
  -2   2  11       17.30       12.14      1.23 o 
  -1   2  11       30.82       43.18      2.84 o 
   0   2  11      281.95      286.95      8.53 o 
   1   2  11      242.46      206.75      4.30 o 
   2   2  11       14.64       15.75      0.62 o 
   3   2  11       65.70       62.31      1.34 o 
   4   2  11      199.99      208.26      2.89 o 
   5   2  11       11.18       11.03      0.35 o 
   6   2  11       13.76       11.70      1.04 o 
  -8   3  11       17.95       14.02      1.42 o 
  -7   3  11       38.45       41.54      1.20 o 
  -6   3  11        1.25        2.13      0.60 o 
  -5   3  11     1103.53     1081.19     13.13 o 
  -4   3  11       13.10       15.15      1.12 o 
  -3   3  11      515.65      486.68      6.19 o 
  -2   3  11      132.78      129.74      4.36 o 
  -1   3  11       47.10       39.77      3.37 o 
   0   3  11      110.42      110.36      3.02 o 
   1   3  11      686.78      626.70      9.16 o 
   2   3  11       41.17       41.95      1.05 o 
   3   3  11       52.62       50.92      1.19 o 
   4   3  11       49.50       46.74      2.04 o 
   5   3  11       45.99       45.03      1.00 o 
   6   3  11       35.59       33.43      2.74 o 
  -9   4  11        0.08        0.11      0.98 o 
  -8   4  11       30.06       25.53      1.14 o 
  -7   4  11        0.62        0.62      0.68 o 
  -6   4  11       66.68       58.25      2.07 o 
  -5   4  11       93.37       91.25      1.75 o 
  -4   4  11       15.72       16.11      0.76 o 
  -3   4  11       22.50       24.87      0.88 o 
  -2   4  11        5.09        6.65      0.64 o 
  -1   4  11       19.54       17.50      0.84 o 
   0   4  11        0.13        0.59      0.84 o 
   1   4  11       17.11       15.75      0.68 o 
   2   4  11       19.58       15.33      0.62 o 
   3   4  11      214.79      213.80      3.25 o 
   4   4  11       41.05       41.99      1.05 o 
   5   4  11       10.40        9.96      0.46 o 
   6   4  11        0.32        0.62      0.38 o 
  -8   5  11       17.23       21.62      0.93 o 
  -7   5  11       24.71       22.57      0.91 o 
  -6   5  11       20.45       19.39      0.92 o 
  -5   5  11        5.34        4.56      0.60 o 
  -4   5  11       15.05       13.87      0.79 o 
  -3   5  11       10.95        8.81      0.60 o 
  -2   5  11        2.05        1.82      0.69 o 
  -1   5  11        3.66        3.64      0.38 o 
   0   5  11        5.99        4.73      0.40 o 
   1   5  11        0.77        0.63      0.31 o 
   2   5  11       47.07       47.31      1.21 o 
   3   5  11       26.51       28.92      0.91 o 
   4   5  11       15.02       10.23      0.48 o 
   5   5  11        3.85        3.84      0.29 o 
  -8   6  11        3.39        1.53      0.55 o 
  -7   6  11        0.32        0.87      0.50 o 
  -6   6  11        2.55        2.56      0.51 o 
  -5   6  11       16.29       17.26      1.19 o 
  -4   6  11       68.30       61.66      2.08 o 
  -3   6  11        1.37        2.47      0.51 o 
  -2   6  11       24.41       19.81      1.18 o 
  -1   6  11        9.81        5.58      0.55 o 
   0   6  11       26.86       28.58      1.22 o 
   1   6  11        4.29        6.24      0.40 o 
   2   6  11      137.50      156.99      2.59 o 
   3   6  11       54.84       52.84      1.99 o 
   4   6  11        4.22        4.67      0.64 o 
   5   6  11       15.17       15.64      0.59 o 
  -7   7  11       11.01       12.44      0.77 o 
  -6   7  11        0.48        0.72      0.45 o 
  -5   7  11      295.80      302.73      3.96 o 
  -4   7  11        8.74        6.90      0.69 o 
  -3   7  11      491.84      484.63      5.57 o 
  -2   7  11       31.35       26.73      0.81 o 
  -1   7  11        6.47        7.33      0.46 o 
   0   7  11      212.02      221.04      2.69 o 
   1   7  11      546.69      547.60      7.11 o 
   2   7  11       43.03       42.67      1.13 o 
   3   7  11       22.59       25.47      1.52 o 
   4   7  11       10.88        9.56      0.40 o 
  -6   8  11        1.37        1.58      0.61 o 
  -5   8  11       17.90       16.76      0.74 o 
  -4   8  11       42.67       45.59      1.77 o 
  -3   8  11       64.61       67.12      1.65 o 
  -2   8  11       16.42       15.53      0.59 o 
  -1   8  11        8.56        6.76      0.58 o 
   0   8  11       63.88       64.99      1.22 o 
   1   8  11        0.40        1.07      0.49 o 
   2   8  11        1.03        1.57      0.35 o 
   3   8  11       29.40       28.58      1.39 o 
   4   8  11       13.45       13.25      0.85 o 
  -5   9  11        7.90        5.79      0.81 o 
  -4   9  11       10.26       11.07      0.52 o 
  -3   9  11        5.63        6.91      0.40 o 
  -2   9  11       19.75       24.29      0.67 o 
  -1   9  11        1.41        2.02      0.29 o 
   0   9  11        1.90        1.70      0.30 o 
   1   9  11        2.68        2.87      0.29 o 
   2   9  11        5.37        6.13      0.62 o 
   3   9  11        8.27        9.28      0.98 o 
  -4  10  11        5.47        6.85      0.38 o 
  -3  10  11       19.35       20.34      0.82 o 
  -2  10  11        0.11        0.28      0.20 o 
  -1  10  11        5.92        6.94      0.69 o 
   0  10  11        0.18        0.14      0.20 o 
   1  10  11       15.06       13.81      0.57 o 
  -8   0  12       13.91       20.57      1.53 o 
  -7   0  12      307.59      319.50      6.22 o 
  -6   0  12      230.26      248.88      5.15 o 
  -5   0  12      105.12      113.58      4.16 o 
  -4   0  12     1066.10     1053.29     18.03 o 
  -3   0  12      112.00       90.75      2.14 o 
  -2   0  12      350.38      329.14     11.31 o 
  -1   0  12      169.79      162.67      6.19 o 
   0   0  12      254.83      229.28      8.54 o 
   1   0  12       21.80       21.40      2.41 o 
   2   0  12      121.40      111.94      4.60 o 
   3   0  12      106.77       95.93      2.16 o 
   4   0  12       78.66       75.23      1.66 o 
   5   0  12      139.72      151.55      2.85 o 
   6   0  12      193.02      228.79      6.15 o 
  -8   1  12       14.01       16.50      1.20 o 
  -7   1  12        7.38        7.75      0.75 o 
  -6   1  12      117.85      122.18      5.00 o 
  -5   1  12       76.29       68.41      2.69 o 
  -4   1  12       69.48       60.06      1.56 o 
  -3   1  12      635.44      570.03      6.43 o 
  -2   1  12      190.49      189.14      5.11 o 
  -1   1  12      208.73      181.19      4.30 o 
   0   1  12       49.79       45.62      1.53 o 
   1   1  12      309.99      269.36      4.80 o 
   2   1  12        8.45        6.88      0.40 o 
   3   1  12      135.40      135.18      2.31 o 
   4   1  12       20.34       17.79      0.68 o 
   5   1  12       18.64       20.69      0.58 o 
   6   1  12        1.07        0.71      0.16 o 
  -8   2  12        0.16        0.36      0.63 o 
  -7   2  12        2.36        0.80      0.57 o 
  -6   2  12        4.88        5.16      0.73 o 
  -5   2  12      102.17       88.13      2.95 o 
  -4   2  12      159.29      153.89      2.38 o 
  -3   2  12       36.37       40.58      1.95 o 
  -2   2  12       32.64       35.17      1.10 o 
  -1   2  12        0.14        1.56      0.81 o 
   0   2  12      109.14      101.43      6.12 o 
   1   2  12        0.37        0.12      0.21 o 
   2   2  12      109.11       95.35      1.79 o 
   3   2  12       17.11       13.87      0.57 o 
   4   2  12       40.04       32.88      0.88 o 
   5   2  12        0.94        0.67      0.20 o 
   6   2  12        0.60        0.20      0.21 o 
  -8   3  12       46.01       46.06      1.73 o 
  -7   3  12        0.46        2.23      0.84 o 
  -6   3  12       73.29       68.81      2.99 o 
  -5   3  12       30.91       32.67      1.41 o 
  -4   3  12       67.01       67.43      1.74 o 
  -3   3  12      820.72      768.00      8.47 o 
  -2   3  12        7.17        9.19      0.45 o 
  -1   3  12       17.35       22.61      0.78 o 
   0   3  12      339.64      305.03      4.88 o 
   1   3  12      145.76      131.85      2.52 o 
   2   3  12       20.00       24.16      0.74 o 
   3   3  12        4.70        3.54      0.36 o 
   4   3  12       16.17       15.94      0.65 o 
   5   3  12        3.87        2.88      0.28 o 
   6   3  12        1.78        1.42      0.21 o 
  -8   4  12       49.10       49.55      2.10 o 
  -7   4  12      137.84      141.20      2.46 o 
  -6   4  12       14.64       14.33      2.57 o 
  -5   4  12      162.76      162.64      2.67 o 
  -4   4  12       79.24       76.70      1.61 o 
  -3   4  12      209.25      202.05      2.64 o 
  -2   4  12      159.07      143.05      2.02 o 
  -1   4  12       37.12       35.43      0.89 o 
   0   4  12      112.60       99.61      2.03 o 
   1   4  12       46.36       42.94      1.13 o 
   2   4  12      399.40      408.52      6.28 o 
   3   4  12       43.52       45.04      1.00 o 
   4   4  12        1.58        1.79      0.31 o 
   5   4  12        6.51        6.49      0.44 o 
  -8   5  12       59.66       63.67      2.21 o 
  -7   5  12      226.63      220.14      3.86 o 
  -6   5  12      243.29      251.60      3.15 o 
  -5   5  12       89.28       90.13      1.63 o 
  -4   5  12        2.64        2.69      0.57 o 
  -3   5  12       25.58       21.35      0.88 o 
  -2   5  12        7.86       12.00      1.17 o 
  -1   5  12      239.70      223.20      3.07 o 
   0   5  12       27.36       27.12      0.75 o 
   1   5  12      614.32      608.61      9.00 o 
   2   5  12      253.12      233.70      3.91 o 
   3   5  12       99.67      102.49      3.22 o 
   4   5  12        3.52        4.84      0.30 o 
   5   5  12      105.79      125.66      1.81 o 
  -8   6  12        0.39        0.44      0.65 o 
  -7   6  12        0.24        0.24      0.47 o 
  -6   6  12       43.04       44.11      1.14 o 
  -5   6  12       53.09       56.56      1.98 o 
  -4   6  12        9.20        9.90      0.65 o 
  -3   6  12      101.41      101.34      1.91 o 
  -2   6  12       16.52       20.32      0.69 o 
  -1   6  12       18.35       17.05      0.65 o 
   0   6  12       57.07       55.36      1.52 o 
   1   6  12       46.46       45.94      1.43 o 
   2   6  12      198.37      193.22      4.85 o 
   3   6  12        3.45        3.43      0.31 o 
   4   6  12        1.77        1.85      0.21 o 
  -7   7  12        5.52        7.64      1.20 o 
  -6   7  12       24.87       19.72      0.79 o 
  -5   7  12        9.25        8.66      0.68 o 
  -4   7  12        2.33        2.29      0.60 o 
  -3   7  12      142.91      143.97      2.06 o 
  -2   7  12        1.12        2.14      0.30 o 
  -1   7  12        4.57        4.60      0.39 o 
   0   7  12      102.76      108.55      1.69 o 
   1   7  12       37.66       41.21      1.03 o 
   2   7  12        0.93        0.74      0.22 o 
   3   7  12        2.19        1.08      0.21 o 
   4   7  12        7.13        7.36      0.30 o 
  -6   8  12        0.28        0.00      0.73 o 
  -5   8  12       54.75       59.10      1.62 o 
  -4   8  12        4.12        2.79      0.37 o 
  -3   8  12       57.85       55.55      1.11 o 
  -2   8  12        3.00        2.76      0.51 o 
  -1   8  12       65.97       68.89      1.82 o 
   0   8  12       68.41       77.71      1.39 o 
   1   8  12       44.46       44.14      1.22 o 
   2   8  12       16.22       19.07      1.21 o 
   3   8  12       19.65       21.78      1.26 o 
  -5   9  12       45.66       47.56      4.05 o 
  -4   9  12       16.94       23.24      0.69 o 
  -3   9  12       12.50       12.92      0.98 o 
  -2   9  12       55.79       58.62      1.14 o 
  -1   9  12      132.25      137.57      2.22 o 
   0   9  12       25.69       28.14      1.03 o 
   1   9  12       77.31       80.35      1.41 o 
   2   9  12        3.74        5.97      0.68 o 
  -3  10  12       19.90       18.45      1.97 o 
  -2  10  12        6.81        6.48      0.39 o 
  -1  10  12       22.00       28.21      0.92 o 
  -8   1  13        3.21        5.68      0.65 o 
  -7   1  13        0.95        2.05      0.60 o 
  -6   1  13       30.12       34.24      1.25 o 
  -5   1  13       25.66       23.07      0.91 o 
  -4   1  13      500.50      488.99      6.35 o 
  -3   1  13       60.38       57.12      2.47 o 
  -2   1  13        6.21        5.98      0.87 o 
  -1   1  13       15.98       13.57      1.22 o 
   0   1  13       37.45       37.14      1.50 o 
   1   1  13       40.70       35.62      1.46 o 
   2   1  13       44.30       42.52      1.12 o 
   3   1  13       59.64       66.51      1.50 o 
   4   1  13        8.37        9.40      0.45 o 
   5   1  13        0.29       -0.38      0.19 o 
  -8   2  13       14.35       11.41      0.99 o 
  -7   2  13       86.94       91.98      3.29 o 
  -6   2  13       25.56       26.51      1.23 o 
  -5   2  13      162.87      161.59      2.49 o 
  -4   2  13       31.45       34.53      1.33 o 
  -3   2  13      302.98      308.62      3.89 o 
  -2   2  13       85.04       83.96      2.08 o 
  -1   2  13        1.62        1.14      0.78 o 
   0   2  13      182.33      167.87      3.28 o 
   1   2  13        1.31        1.19      0.30 o 
   2   2  13       28.76       28.22      0.84 o 
   3   2  13       10.55       11.41      0.56 o 
   4   2  13       24.94       27.62      0.79 o 
   5   2  13       87.81       95.26      1.39 o 
  -8   3  13       69.65       78.28      2.03 o 
  -7   3  13        0.89        1.26      0.51 o 
  -6   3  13        3.05        3.13      0.58 o 
  -5   3  13       20.46       21.96      1.17 o 
  -4   3  13      304.97      325.39      3.94 o 
  -3   3  13       27.80       22.96      0.91 o 
  -2   3  13        2.15        3.27      0.65 o 
  -1   3  13      168.13      158.66      2.19 o 
   0   3  13        5.00        8.83      0.80 o 
   1   3  13        0.49        0.72      0.31 o 
   2   3  13        3.94        4.53      0.39 o 
   3   3  13        6.36        6.66      0.52 o 
   4   3  13        0.62        0.06      0.21 o 
   5   3  13       20.60       23.84      0.56 o 
  -8   4  13       55.76       52.45      1.68 o 
  -7   4  13        1.36        1.62      0.51 o 
  -6   4  13      258.00      252.69      5.24 o 
  -5   4  13       97.65      104.79      1.87 o 
  -4   4  13       67.86       62.81      1.49 o 
  -3   4  13       83.29       86.98      1.47 o 
  -2   4  13       33.92       29.17      0.77 o 
  -1   4  13      363.92      367.14      5.00 o 
   0   4  13       21.99       21.24      1.28 o 
   1   4  13      155.20      153.43      2.79 o 
   2   4  13       11.76       10.58      0.50 o 
   3   4  13        8.88        7.83      0.39 o 
   4   4  13       23.15       25.20      0.65 o 
   5   4  13        0.00        0.26      0.19 o 
  -8   5  13        4.94        5.22      0.57 o 
  -7   5  13        0.39        0.79      0.45 o 
  -6   5  13       15.20       11.31      0.63 o 
  -5   5  13        1.74        1.21      0.57 o 
  -4   5  13        7.07        5.69      0.65 o 
  -3   5  13        1.11        1.70      0.44 o 
  -2   5  13       13.38        9.34      0.52 o 
  -1   5  13        3.38        3.18      0.38 o 
   0   5  13        3.79        3.62      0.39 o 
   1   5  13       16.36       17.70      0.68 o 
   2   5  13       10.43       10.93      0.54 o 
   3   5  13        0.10        0.40      0.21 o 
   4   5  13        2.34        3.53      0.57 o 
  -7   6  13        1.10        2.68      0.61 o 
  -6   6  13       22.05       21.05      0.81 o 
  -5   6  13      128.77      134.67      2.45 o 
  -4   6  13        9.12        7.24      0.70 o 
  -3   6  13      128.93      129.26      1.75 o 
  -2   6  13       46.43       42.85      1.01 o 
  -1   6  13       72.05       60.11      1.49 o 
   0   6  13       22.06       20.29      0.63 o 
   1   6  13      195.52      190.02      3.26 o 
   2   6  13       17.01       19.42      0.68 o 
   3   6  13       20.70       19.04      1.21 o 
   4   6  13        0.11        0.27      0.20 o 
  -6   7  13        0.61        0.03      0.49 o 
  -5   7  13       96.43       96.58      1.41 o 
  -4   7  13       64.78       69.48      1.19 o 
  -3   7  13       50.83       48.70      1.18 o 
  -2   7  13        5.98        7.65      0.47 o 
  -1   7  13       19.12       17.43      0.73 o 
   0   7  13        2.04        2.92      0.52 o 
   1   7  13        0.09       -0.07      0.21 o 
   2   7  13        0.58        0.86      0.38 o 
   3   7  13       26.80       32.51      1.81 o 
  -5   8  13       24.16       27.25      0.65 o 
  -4   8  13        0.32       -0.11      0.29 o 
  -3   8  13       74.01       87.17      1.70 o 
  -2   8  13       54.02       52.99      1.08 o 
  -1   8  13       28.40       38.07      0.93 o 
   0   8  13       33.12       38.08      0.91 o 
   1   8  13        5.34        7.61      0.58 o 
   2   8  13       14.63       12.49      1.13 o 
  -4   9  13       25.64       26.85      2.68 o 
  -3   9  13        3.27        2.95      0.39 o 
  -2   9  13        5.41        8.49      0.56 o 
  -1   9  13       36.44       43.33      1.01 o 
   0   9  13       11.46       10.73      0.77 o 
  -8   0  14       26.83       23.75      1.09 o 
  -7   0  14        2.33        0.99      0.65 o 
  -6   0  14      106.49      108.32      2.89 o 
  -5   0  14       10.24        7.30      1.37 o 
  -4   0  14      155.68      159.01      3.50 o 
  -3   0  14        9.13       11.42      1.27 o 
  -2   0  14      277.99      278.33      4.69 o 
  -1   0  14        1.80        0.88      1.08 o 
   0   0  14       24.29       25.09      1.81 o 
   1   0  14      114.46      116.55      4.11 o 
   2   0  14       64.90       63.63      3.50 o 
   3   0  14      232.62      240.30      7.47 o 
   4   0  14        0.38       -0.35      0.76 o 
   5   0  14        0.35        0.32      0.50 o 
  -8   1  14       47.32       51.11      1.24 o 
  -7   1  14       56.84       58.86      1.40 o 
  -6   1  14       32.16       31.87      1.17 o 
  -5   1  14      270.51      265.27      3.84 o 
  -4   1  14       45.78       45.74      1.34 o 
  -3   1  14       40.67       39.50      1.45 o 
  -2   1  14        9.94        8.41      0.85 o 
  -1   1  14      228.26      228.63      4.44 o 
   0   1  14       61.36       56.85      1.81 o 
   1   1  14       12.36       11.36      1.10 o 
   2   1  14       45.61       45.51      1.80 o 
   3   1  14        7.75        6.30      0.39 o 
   4   1  14       42.67       41.78      1.15 o 
   5   1  14        0.16        0.24      0.18 o 
  -8   2  14        1.30        0.16      0.42 o 
  -7   2  14        0.16        0.33      0.49 o 
  -6   2  14       18.95       13.21      0.87 o 
  -5   2  14      112.71      117.17      1.98 o 
  -4   2  14        1.58        1.74      0.59 o 
  -3   2  14       55.12       56.35      1.73 o 
  -2   2  14       83.46       76.16      2.09 o 
  -1   2  14        8.79       10.93      1.19 o 
   0   2  14       34.44       36.39      1.74 o 
   1   2  14       63.81       68.66      1.42 o 
   2   2  14       23.81       26.80      0.97 o 
   3   2  14        4.30        3.77      0.30 o 
   4   2  14        0.03        0.10      0.20 o 
  -8   3  14       12.52       14.52      1.37 o 
  -7   3  14       38.29       31.47      1.25 o 
  -6   3  14      105.16      109.08      2.10 o 
  -5   3  14       32.75       29.91      0.92 o 
  -4   3  14        5.79        6.14      0.66 o 
  -3   3  14        0.36        0.32      0.57 o 
  -2   3  14        0.97        1.51      0.78 o 
  -1   3  14        2.60        4.93      0.46 o 
   0   3  14        8.33        6.31      0.64 o 
   1   3  14       54.47       57.19      2.12 o 
   2   3  14       17.97       21.23      0.66 o 
   3   3  14        6.03        5.98      0.42 o 
   4   3  14        3.69        2.51      0.28 o 
  -8   4  14       36.01       35.49      1.53 o 
  -7   4  14       16.08       18.69      0.69 o 
  -6   4  14        0.36        0.89      0.49 o 
  -5   4  14        4.13        5.17      0.64 o 
  -4   4  14       29.33       28.92      0.99 o 
  -3   4  14       30.67       25.93      0.99 o 
  -2   4  14        0.25        0.66      0.30 o 
  -1   4  14        7.08        9.80      1.01 o 
   0   4  14      153.13      163.28      2.70 o 
   1   4  14       90.17       79.37      1.74 o 
   2   4  14        8.82        9.20      0.95 o 
   3   4  14       18.17       19.27      0.60 o 
   4   4  14        0.00        0.05      0.20 o 
  -7   5  14       55.50       56.72      1.45 o 
  -6   5  14        2.46        3.08      0.51 o 
  -5   5  14       28.57       28.72      1.13 o 
  -4   5  14       45.60       46.64      0.95 o 
  -3   5  14       90.45       95.52      1.65 o 
  -2   5  14      186.83      201.94      2.84 o 
  -1   5  14      122.03      123.53      1.84 o 
   0   5  14        3.40        1.50      0.41 o 
   1   5  14      101.58       96.58      1.92 o 
   2   5  14      223.26      244.05      3.93 o 
   3   5  14        2.12        1.46      0.21 o 
  -7   6  14       23.44       22.93      1.12 o 
  -6   6  14        4.25        1.84      0.46 o 
  -5   6  14       14.68       13.20      0.67 o 
  -4   6  14       39.76       39.66      1.28 o 
  -3   6  14      151.89      147.02      2.68 o 
  -2   6  14        0.31        0.43      0.29 o 
  -1   6  14        0.38        1.18      0.34 o 
   0   6  14       27.18       25.68      0.74 o 
   1   6  14      137.11      149.99      2.41 o 
   2   6  14       35.20       41.27      1.01 o 
   3   6  14       29.74       30.85      2.06 o 
  -6   7  14       15.02       10.62      0.47 o 
  -5   7  14       10.76       10.90      0.43 o 
  -4   7  14        7.37        5.19      0.39 o 
  -3   7  14        0.44        0.70      0.30 o 
  -2   7  14        0.80        0.85      0.28 o 
  -1   7  14        0.38        0.13      0.28 o 
   0   7  14        2.21        1.61      0.28 o 
   1   7  14       20.32       22.99      0.64 o 
   2   7  14       12.82       12.69      1.08 o 
  -4   8  14        0.19        0.31      0.22 o 
  -3   8  14        6.06        6.69      0.41 o 
  -2   8  14       58.63       65.60      1.30 o 
  -1   8  14        0.50        0.83      0.20 o 
   0   8  14       30.63       32.12      0.75 o 
   1   8  14       28.74       27.98      0.94 o 
  -8   1  15        2.66        1.59      0.46 o 
  -7   1  15        5.98        5.50      0.60 o 
  -6   1  15       17.79       17.02      0.75 o 
  -5   1  15       21.29       17.23      0.80 o 
  -4   1  15        0.95        1.62      0.57 o 
  -3   1  15       63.01       54.32      1.37 o 
  -2   1  15        0.67        1.03      0.72 o 
  -1   1  15      130.77      129.43      3.10 o 
   0   1  15       16.60       18.19      1.17 o 
   1   1  15       20.27       22.24      1.32 o 
   2   1  15        7.16        6.73      0.88 o 
   3   1  15        1.25        1.11      0.61 o 
   4   1  15        1.04       -0.04      0.41 o 
  -8   2  15       60.92       67.83      1.35 o 
  -7   2  15        2.88        3.55      0.54 o 
  -6   2  15       19.95       22.61      0.94 o 
  -5   2  15       77.03       76.52      1.56 o 
  -4   2  15       91.18      101.89      1.96 o 
  -3   2  15       64.97       55.33      1.53 o 
  -2   2  15      307.20      340.09      5.00 o 
  -1   2  15        9.45       10.87      1.16 o 
   0   2  15      269.84      276.09      5.01 o 
   1   2  15       27.22       25.00      1.39 o 
   2   2  15        7.01        8.63      0.47 o 
   3   2  15       14.33       16.35      0.52 o 
   4   2  15       10.10       11.43      0.98 o 
  -7   3  15       24.19       23.09      0.85 o 
  -6   3  15        0.07        0.22      0.47 o 
  -5   3  15      113.04      116.53      2.65 o 
  -4   3  15        0.29        0.54      0.54 o 
  -3   3  15      409.14      416.83      6.86 o 
  -2   3  15       28.16       29.36      1.17 o 
  -1   3  15        5.72        7.59      1.07 o 
   0   3  15       99.84      107.44      2.15 o 
   1   3  15      183.10      189.60      3.29 o 
   2   3  15      120.28      123.23      2.05 o 
   3   3  15        6.28        6.13      0.37 o 
  -7   4  15        2.12        0.11      0.36 o 
  -6   4  15       23.06       20.27      1.00 o 
  -5   4  15        9.89       11.07      1.39 o 
  -4   4  15        7.58        9.83      0.60 o 
  -3   4  15       49.43       46.20      1.71 o 
  -2   4  15       10.70       12.20      0.53 o 
  -1   4  15       50.58       49.28      2.09 o 
   0   4  15       43.90       37.12      1.03 o 
   1   4  15       13.24       14.17      0.59 o 
   2   4  15       18.96       17.58      1.30 o 
   3   4  15       17.23       17.95      0.75 o 
  -7   5  15        0.42        0.56      0.35 o 
  -6   5  15        0.07        0.16      0.38 o 
  -5   5  15        0.42        0.51      0.45 o 
  -4   5  15        1.93        0.69      0.51 o 
  -3   5  15        9.41       10.74      0.53 o 
  -2   5  15        0.31        0.39      0.30 o 
  -1   5  15       11.33       14.12      0.56 o 
   0   5  15       44.18       43.41      1.11 o 
   1   5  15        9.36       12.16      0.50 o 
   2   5  15        1.74        2.23      0.30 o 
   3   5  15        1.67        1.29      0.22 o 
  -6   6  15        5.96        5.71      0.47 o 
  -5   6  15        9.79        9.02      0.63 o 
  -4   6  15       34.80       37.81      0.87 o 
  -3   6  15      113.14      107.48      2.13 o 
  -2   6  15       51.09       59.92      1.21 o 
  -1   6  15        2.41        2.55      0.30 o 
   0   6  15       10.59        8.96      0.73 o 
   1   6  15        7.25        6.55      0.40 o 
   2   6  15       53.18       63.81      1.26 o 
  -5   7  15       70.73       66.21      1.60 o 
  -4   7  15       10.29       10.07      0.49 o 
  -3   7  15      227.70      230.40      3.52 o 
  -2   7  15       52.10       58.72      2.35 o 
  -1   7  15       26.70       34.08      0.82 o 
   0   7  15       83.97       89.09      1.92 o 
   1   7  15      178.36      202.29      4.12 o 
  -3   8  15        3.11        1.46      0.20 o 
  -2   8  15       71.12       74.49      4.33 o 
  -1   8  15       40.71       37.70      1.94 o 
  -7   0  16        0.40        0.79      0.55 o 
  -6   0  16       19.35       31.96      1.48 o 
  -5   0  16       36.94       36.18      3.78 o 
  -4   0  16      400.06      442.03      8.25 o 
  -3   0  16       39.50       32.73      1.46 o 
  -2   0  16       85.53       95.56      3.14 o 
  -1   0  16        0.62        0.27      1.01 o 
   0   0  16       13.63       16.03      1.46 o 
   1   0  16       13.20       12.66      1.29 o 
   2   0  16      137.93      149.41      5.05 o 
   3   0  16        0.02        0.11      0.71 o 
  -7   1  16        2.62        3.09      0.43 o 
  -6   1  16       14.40       16.47      0.66 o 
  -5   1  16        0.22        0.44      0.49 o 
  -4   1  16       57.50       59.35      1.44 o 
  -3   1  16       51.05       60.73      1.56 o 
  -2   1  16       17.52       17.29      1.45 o 
  -1   1  16        0.90        1.00      0.86 o 
   0   1  16       30.48       31.15      1.32 o 
   1   1  16        7.64        7.45      0.90 o 
   2   1  16        0.09        0.27      0.66 o 
   3   1  16       58.51       67.07      1.51 o 
  -7   2  16        0.02        0.10      0.35 o 
  -6   2  16       13.73       11.70      0.65 o 
  -5   2  16       60.11       68.00      1.49 o 
  -4   2  16        7.63        6.88      0.61 o 
  -3   2  16        1.49        0.67      0.54 o 
  -2   2  16       17.72       16.73      1.03 o 
  -1   2  16        0.19        0.14      0.81 o 
   0   2  16        8.13        8.60      1.20 o 
   1   2  16        3.65        2.37      0.75 o 
   2   2  16        0.05        0.04      0.64 o 
   3   2  16        0.95        0.92      0.51 o 
  -7   3  16        0.00       -0.02      0.35 o 
  -6   3  16        0.20        0.49      0.42 o 
  -5   3  16       37.27       36.57      1.16 o 
  -4   3  16       41.86       40.92      1.07 o 
  -3   3  16        9.55        9.84      0.78 o 
  -2   3  16       19.73       22.15      0.98 o 
  -1   3  16       84.45       83.58      2.38 o 
   0   3  16        6.12        6.49      1.07 o 
   1   3  16        1.83        1.32      0.57 o 
   2   3  16       45.67       48.07      1.31 o 
   3   3  16       62.18       71.06      1.25 o 
  -6   4  16       18.73       20.03      0.67 o 
  -5   4  16       51.50       60.21      1.91 o 
  -4   4  16        9.57       10.81      0.59 o 
  -3   4  16       36.61       33.72      1.37 o 
  -2   4  16       22.18       21.92      0.92 o 
  -1   4  16        1.21        2.02      0.93 o 
   0   4  16        0.62        1.46      0.30 o 
   1   4  16       57.12       55.29      1.24 o 
   2   4  16       95.75      102.79      2.25 o 
  -6   5  16       66.12       66.12      1.33 o 
  -5   5  16       91.93       93.31      1.79 o 
  -4   5  16        0.14        0.09      0.45 o 
  -3   5  16       13.44       16.51      0.81 o 
  -2   5  16        5.20        3.52      0.69 o 
  -1   5  16      141.13      146.41      2.62 o 
   0   5  16        0.57        1.94      0.50 o 
   1   5  16       16.24       16.17      1.24 o 
   2   5  16       12.51       13.17      0.79 o 
  -5   6  16       19.73       21.90      0.76 o 
  -4   6  16       35.11       39.01      1.14 o 
  -3   6  16        4.66        4.44      0.40 o 
  -2   6  16       36.63       44.25      1.20 o 
  -1   6  16        7.88        8.25      0.50 o 
   0   6  16        6.62        8.02      0.56 o 
   1   6  16       23.62       24.99      1.37 o 
  -3   7  16       17.57       20.24      0.56 o 
  -2   7  16       17.79       14.28      0.83 o 
  -1   7  16        8.48       10.38      0.44 o 
  -6   1  17       22.38       19.78      0.98 o 
  -5   1  17       20.84       18.58      0.63 o 
  -4   1  17       14.58       12.39      0.62 o 
  -3   1  17       58.16       54.01      1.41 o 
  -2   1  17        0.88        1.28      0.76 o 
  -1   1  17       17.06       15.26      1.13 o 
   0   1  17       33.01       35.62      1.27 o 
   1   1  17       29.41       28.67      1.24 o 
   2   1  17       62.75       71.16      2.09 o 
  -6   2  17        0.03        0.17      0.33 o 
  -5   2  17        1.60        3.01      0.44 o 
  -4   2  17       32.37       25.57      1.06 o 
  -3   2  17       36.40       37.11      1.24 o 
  -2   2  17        5.02        4.98      0.86 o 
  -1   2  17       57.45       57.09      1.90 o 
   0   2  17        5.27        4.58      0.96 o 
   1   2  17       68.33       72.09      2.28 o 
   2   2  17       10.00        8.75      0.80 o 
  -6   3  17        0.43        0.81      0.38 o 
  -5   3  17       18.63       14.56      0.60 o 
  -4   3  17       41.43       43.69      1.07 o 
  -3   3  17        1.59        1.65      0.54 o 
  -2   3  17      101.87      105.38      2.47 o 
  -1   3  17        1.42        0.87      0.81 o 
   0   3  17       47.30       54.38      2.13 o 
   1   3  17        0.21        0.06      0.68 o 
  -5   4  17       20.35       21.06      0.81 o 
  -4   4  17        8.63        8.88      0.64 o 
  -3   4  17       11.86       12.59      0.69 o 
  -2   4  17       54.08       50.51      2.50 o 
  -1   4  17       22.10       18.69      1.32 o 
   0   4  17        8.31        5.36      0.89 o 
   1   4  17       11.22       11.40      1.00 o 
  -5   5  17        2.89        2.42      0.46 o 
  -4   5  17        0.11        1.85      1.42 o 
  -3   5  17       17.89       19.17      0.91 o 
  -2   5  17        7.84        8.49      0.87 o 
  -1   5  17        2.78        2.57      0.77 o 
   0   5  17       25.74       26.66      1.17 o 
  -3   6  17       18.33       16.66      2.30 o 
  -2   6  17        1.47        0.97      0.49 o 
  -6   0  18        9.97        9.69      0.93 o 
  -5   0  18        8.52        6.60      0.98 o 
  -4   0  18      383.47      424.19     14.06 o 
  -3   0  18      130.43      133.93      4.61 o 
  -2   0  18       12.25       14.22      1.75 o 
  -1   0  18       22.33       24.54      1.47 o 
   0   0  18       44.36       49.49      1.90 o 
   1   0  18       21.72       23.86      1.75 o 
  -5   1  18       37.86       33.65      0.87 o 
  -4   1  18       45.36       43.92      1.07 o 
  -3   1  18       34.33       40.98      1.78 o 
  -2   1  18       60.16       65.62      1.88 o 
  -1   1  18        0.20        0.00      0.65 o 
   0   1  18       33.19       32.02      2.41 o 
   1   1  18       12.97       14.70      0.86 o 
  -5   2  18        0.34        0.46      0.35 o 
  -4   2  18        3.42        3.24      0.54 o 
  -3   2  18       19.94       21.27      0.87 o 
  -2   2  18        7.67        8.20      0.82 o 
  -1   2  18        2.59        1.13      0.63 o 
   0   2  18        2.43        0.81      0.68 o 
  -5   3  18        3.02        1.98      0.46 o 
  -4   3  18        7.37        7.07      0.52 o 
  -3   3  18        4.14        4.79      0.54 o 
  -2   3  18       11.28        8.93      0.84 o 
  -1   3  18        3.86        4.30      0.77 o 
   0   3  18       14.83       12.90      1.01 o 
  -4   4  18       56.14       53.17      1.09 o 
  -3   4  18       14.13       13.01      0.67 o 
  -2   4  18       26.83       29.56      1.39 o 
  -1   4  18       20.30       28.99      1.39 o 
  -4   1  19        0.90        1.04      0.62 o 
  -3   1  19        0.53        1.04      0.65 o 
  -2   1  19       17.37       16.65      1.08 o 
  -1   1  19       11.82       14.12      1.42 o 
  -3   2  19        1.71        1.93      0.66 o 
  -2   2  19       26.38       31.59      1.81 o 
                                                 
